# Supplementary material for: Redetermination of Sr2PdO3 from single-crystal X-ray data
Source: Acta Crystallogr E Crystallogr Commun. 2019 Jan 1;75(Pt 1):30–2. doi: 10.1107/S2056989018017176 (PMC6323883; doi:10.1107/S2056989018017176)
Supplement: Supplementary file 1 [file e-75-00030-sup1.cif]

##############################################################################
#                                                                            #
# This CIF contains the data in a paper accepted for publication in          #
# Acta Crystallographica Section E. It conforms to the requirements of       #
# Notes for Authors for Acta Crystallographica Section E, and has been       #
# peer reviewed under the auspices of the IUCr Commission on Journals.       #
#                                                                            #
# Full details of the Crystallographic Information File format               #
# are given in the paper "The Crystallographic Information File (CIF):       #
# a New Standard Archive File for Crystallography" by S. R. Hall, F. H.      #
# Allen and I. D. Brown [Acta Cryst. (1991), A47, 655-685].                  #
#                                                                            #
# The current version of the core CIF dictionary is obtainable from          #
# ftp://ftp.iucr.org/pub/cif_core.dic.                                       #
#                                                                            #
# Software is freely available for graphical display of the structure(s)     #
# in this CIF. For information consult the CIF software page                 #
# http://www.iucr.org/resources/cif/software.                                #
#                                                                            #
# This file may be used for bona fide research purposes within the           #
# scientific community so long as proper attribution is given to the journal # 
# article from which it was obtained.                                        #
#                                                                            #
##############################################################################
data_I
_audit_creation_method     'SHELXL-2014/7'
_journal_date_recd_electronic     2018-11-09
_journal_date_accepted     2018-12-03
_journal_name_full     'Acta Crystallographica, Section E'
_journal_year     2019
_journal_volume     75
_journal_issue      1
_journal_page_first     30
_journal_page_last     32
_journal_paper_category     GI
_journal_paper_doi     10.1107/S2056989018017176
_journal_coeditor_code     WM5474
_publ_contact_author_name     'Gohil Thakur'
_publ_contact_author_address
;
Max Planck Institut for Chemical Physics of solids, N\"othnitzer Stra\&se 40,
01187
Dresden,
Germany
;
_publ_contact_author_email     gohil.thakur@cpfs.mpg.de
_publ_contact_author_fax     ?
_publ_contact_author_phone     '+49 351 4646 3429'
_publ_section_title
;
Redetermination of Sr~2~PdO~3~ from single-crystal X-ray data
;
_publ_section_title_footnote     .
loop_
    _publ_author_name
    _publ_author_footnote
    _publ_author_address
    'Thakur, Gohil S.' .
;
Max Planck Institut for Chemical Physics of Solids, N\"othnitzer Stra\be 40,
01187
Dresden,
Germany
;
    'Reuter, Hans' .
;
Institute for Chemistry of New Materials, University of Osnabr\"uck,
Barbarastra\&se
7, 49076 Osnabr\"uck,
Germany
;
    'Felser, Claudia' .
;
Max Planck Institut for Chemical Physics of Solids, N\"othnitzer Stra\be 40,
01187
Dresden,
Germany
;
    'Jansen, Martin' .
;
Max Planck Institut for Solid State Research, Heisenbergstr. 1, 70569 Stuttgart,
Germany
Max Planck Institut for Chemical Physics of Solids, N\"othnitzer Stra\be 40,
01187
Dresden,
Germany
;
_publ_section_synopsis
;
Sr~2~PdO~3~ adopts the Sr~2~CuO~3~ structure type. In comparison with previous
determinations, the present redetermination results in improved precision of the
structural parameters.
;
_database_code_depnum_ccdc_archive     'CCDC 1882781'
_chemical_name_systematic
;
Distrontium palladium trioxide
;
_chemical_name_common     ?
_chemical_formula_moiety     ?
_chemical_formula_sum     'O3 Pd Sr2'
_chemical_formula_iupac     'Sr2 Pd O3'
_chemical_formula_weight     329.64
_chemical_melting_point     ?
_space_group_crystal_system     orthorhombic
_space_group_name_H-M_alt     'I m m m'
_space_group_name_Hall     '-I 2 2'
loop_
    _space_group_symop_operation_xyz
    'x, y, z'
    '-x, -y, z'
    '-x, y, -z'
    'x, -y, -z'
    'x+1/2, y+1/2, z+1/2'
    '-x+1/2, -y+1/2, z+1/2'
    '-x+1/2, y+1/2, -z+1/2'
    'x+1/2, -y+1/2, -z+1/2'
    '-x, -y, -z'
    'x, y, -z'
    'x, -y, z'
    '-x, y, z'
    '-x+1/2, -y+1/2, -z+1/2'
    'x+1/2, y+1/2, -z+1/2'
    'x+1/2, -y+1/2, z+1/2'
    '-x+1/2, y+1/2, z+1/2'
_cell_length_a     3.5342(2)
_cell_length_b     3.9822(3)
_cell_length_c     12.8414(8)
_cell_angle_alpha     90
_cell_angle_beta     90
_cell_angle_gamma     90
_cell_volume     180.73(2)
_cell_formula_units_Z     2
_cell_measurement_reflns_used     1490
_cell_measurement_theta_min     3.17
_cell_measurement_theta_max     29.91
_cell_measurement_temperature     296(2)
_exptl_crystal_description     block
_exptl_crystal_colour     yellow-brown
_exptl_crystal_size_max     0.184
_exptl_crystal_size_mid     0.156
_exptl_crystal_size_min     0.123
_exptl_crystal_density_diffrn     6.057
_exptl_crystal_density_meas     ?
_exptl_crystal_density_method     ?
_exptl_crystal_F_000     292
_exptl_absorpt_coefficient_mu     34.148
_exptl_absorpt_correction_type     multi-scan
_exptl_absorpt_process_details
;
(<i>SADABS</i>; Bruker, 2009)
;
_exptl_absorpt_correction_T_min     0.062
_exptl_absorpt_correction_T_max     0.102
_diffrn_ambient_temperature     296(2)
_diffrn_source     ?
_diffrn_radiation_type     MoK\a
_diffrn_radiation_wavelength     0.71073
_diffrn_measurement_device_type     'Bruker APEXII CCD'
_diffrn_measurement_method     '\f and \w scans'
_diffrn_detector_area_resol_mean     ?
_diffrn_reflns_number     8304
_diffrn_reflns_av_R_equivalents     0.0354
_diffrn_reflns_av_unetI/netI     0.0072
_diffrn_reflns_theta_min     3.173
_diffrn_reflns_theta_max     29.938
_diffrn_reflns_theta_full     25.242
_diffrn_measured_fraction_theta_max     1.000
_diffrn_measured_fraction_theta_full     1.000
_diffrn_reflns_limit_h_min     -4
_diffrn_reflns_limit_h_max     4
_diffrn_reflns_limit_k_min     -5
_diffrn_reflns_limit_k_max     5
_diffrn_reflns_limit_l_min     -18
_diffrn_reflns_limit_l_max     18
_refine_special_details     ?
_reflns_number_total     178
_reflns_number_gt     176
_reflns_threshold_expression     'I > 2\s(I)'
_refine_ls_structure_factor_coef     Fsqd
_refine_ls_matrix_type     full
_refine_ls_R_factor_all     0.0090
_refine_ls_R_factor_gt     0.0090
_refine_ls_wR_factor_gt     0.0212
_refine_ls_wR_factor_ref     0.0212
_refine_ls_goodness_of_fit_ref     1.274
_refine_ls_restrained_S_all     1.274
_refine_ls_number_reflns     178
_refine_ls_number_parameters     16
_refine_ls_number_restraints     0
_refine_ls_hydrogen_treatment     ?
_refine_ls_weighting_scheme     calc
_refine_ls_weighting_details
              'w=1/[\s^2^(Fo^2^)+(0.0092P)^2^+0.2817P] where P=(Fo^2^+2Fc^2^)/3'
_atom_sites_solution_hydrogens     .
_atom_sites_solution_primary     ?
_atom_sites_solution_secondary     ?
_refine_ls_shift/su_max     0.000
_refine_ls_shift/su_mean     0.000
_refine_diff_density_max     0.426
_refine_diff_density_min     -0.513
_refine_ls_extinction_method
;
SHELXL-2014/7 (Sheldrick, 2015)
;
_refine_ls_extinction_coef     0.0059(5)
_refine_ls_extinction_expression
                                  'Fc^*^=kFc[1+0.001xFc^2^\l^3^/sin(2\q)]^-1/4^'
loop_
    _atom_type_symbol
    _atom_type_description
    _atom_type_scat_dispersion_real
    _atom_type_scat_dispersion_imag
    _atom_type_scat_source
    'O' 'O' 0.0106 0.0060
                         'International Tables Vol C Tables 4.2.6.8 and 6.1.1.4'
    'Sr' 'Sr' -1.5307 3.2498
                         'International Tables Vol C Tables 4.2.6.8 and 6.1.1.4'
    'Pd' 'Pd' -0.9988 1.0072
                         'International Tables Vol C Tables 4.2.6.8 and 6.1.1.4'
_computing_data_collection
;
APEX2 (Bruker, 2009)
;
_computing_cell_refinement
;
SAINT (Bruker, 2009)
;
_computing_data_reduction
;
SAINT (Bruker, 2009)
;
_computing_structure_solution
;
SHELXS97 (Sheldrick, 2008)
;
_computing_structure_refinement
;
<i>SHELXL2014/7</i> (Sheldrick, 2015)
;
_computing_molecular_graphics
;
DIAMOND (Brandenburg, 2006)
;
_computing_publication_material
;
SHELXTL (Sheldrick, 2008)
;
loop_
    _atom_site_type_symbol
    _atom_site_label
    _atom_site_fract_x
    _atom_site_fract_y
    _atom_site_fract_z
    _atom_site_U_iso_or_equiv
    _atom_site_adp_type
    _atom_site_calc_flag
    _atom_site_occupancy
    _atom_site_disorder_assembly
    _atom_site_disorder_group
    Pd Pd1 0.5000 0.0000 0.5000 0.00493(11) Uani d 1 . .
    Sr Sr1 0.5000 0.0000 0.14752(2) 0.00656(11) Uani d 1 . .
    O O1 0.5000 0.0000 0.34021(18) 0.0085(5) Uani d 1 . .
    O O2 0.5000 0.5000 0.5000 0.0128(8) Uani d 1 . .
loop_
    _atom_site_aniso_label
    _atom_site_aniso_U_11
    _atom_site_aniso_U_22
    _atom_site_aniso_U_33
    _atom_site_aniso_U_12
    _atom_site_aniso_U_13
    _atom_site_aniso_U_23
    Pd1 0.00765(19) 0.00396(17) 0.00320(18) 0.000 0.000 0.000
    Sr1 0.00752(17) 0.00760(16) 0.00456(17) 0.000 0.000 0.000
    O1 0.0117(13) 0.0101(12) 0.0037(11) 0.000 0.000 0.000
    O2 0.021(2) 0.0035(15) 0.0134(18) 0.000 0.000 0.000
_geom_special_details
;
 All esds (except the esd in the dihedral angle between two l.s. planes)
 are estimated using the full covariance matrix.  The cell esds are taken
 into account individually in the estimation of esds in distances, angles
 and torsion angles; correlations between esds in cell parameters are only
 used when they are defined by crystal symmetry.  An approximate (isotropic)
 treatment of cell esds is used for estimating esds involving l.s. planes.
;
loop_
    _geom_bond_atom_site_label_1
    _geom_bond_atom_site_label_2
    _geom_bond_site_symmetry_2
    _geom_bond_distance
    _geom_bond_publ_flag
    Pd1 O2 1_545 1.99110(15) ?
    Pd1 O2 . 1.99110(15) ?
    Pd1 O1 . 2.052(2) ?
    Pd1 O1 9_656 2.052(2) ?
    Pd1 Sr1 13_545 3.2674(2) ?
    Pd1 Sr1 5 3.2674(2) ?
    Pd1 Sr1 5_445 3.2674(2) ?
    Pd1 Sr1 5_455 3.2674(2) ?
    Pd1 Sr1 13_645 3.2674(2) ?
    Pd1 Sr1 13_655 3.2674(2) ?
    Pd1 Sr1 13 3.2674(2) ?
    Pd1 Sr1 5_545 3.2674(2) ?
    Sr1 O1 . 2.474(2) ?
    Sr1 O2 5_444 2.5906(3) ?
    Sr1 O2 5_544 2.5906(3) ?
    Sr1 O1 13_655 2.66683(19) ?
    Sr1 O1 13_545 2.66683(19) ?
    Sr1 O1 13 2.66683(19) ?
    Sr1 O1 13_645 2.66683(19) ?
    Sr1 Pd1 5_444 3.2674(2) ?
    Sr1 Pd1 5_544 3.2674(2) ?
    Sr1 Pd1 5_554 3.2674(2) ?
    Sr1 Pd1 5_454 3.2674(2) ?
    Sr1 Sr1 1_655 3.5342(2) ?
    O1 Sr1 13_655 2.66682(19) ?
    O1 Sr1 13_545 2.66682(19) ?
    O1 Sr1 13_645 2.66682(19) ?
    O1 Sr1 13 2.66682(19) ?
    O2 Pd1 1_565 1.99110(15) ?
    O2 Sr1 13 2.5906(3) ?
    O2 Sr1 5 2.5906(3) ?
    O2 Sr1 13_655 2.5906(3) ?
    O2 Sr1 5_455 2.5906(3) ?
loop_
    _geom_angle_atom_site_label_1
    _geom_angle_atom_site_label_2
    _geom_angle_atom_site_label_3
    _geom_angle_site_symmetry_1
    _geom_angle_site_symmetry_3
    _geom_angle
    _geom_angle_publ_flag
    O2 Pd1 O2 1_545 . 180.0 ?
    O2 Pd1 O1 1_545 . 90.0 ?
    O2 Pd1 O1 . . 90.0 ?
    O2 Pd1 O1 1_545 9_656 90.0 ?
    O2 Pd1 O1 . 9_656 90.0 ?
    O1 Pd1 O1 . 9_656 180.0 ?
    O2 Pd1 Sr1 1_545 13_545 52.455(3) ?
    O2 Pd1 Sr1 . 13_545 127.545(3) ?
    O1 Pd1 Sr1 . 13_545 54.565(5) ?
    O1 Pd1 Sr1 9_656 13_545 125.435(5) ?
    O2 Pd1 Sr1 1_545 5 127.545(3) ?
    O2 Pd1 Sr1 . 5 52.455(3) ?
    O1 Pd1 Sr1 . 5 125.435(5) ?
    O1 Pd1 Sr1 9_656 5 54.565(5) ?
    Sr1 Pd1 Sr1 13_545 5 180.0 ?
    O2 Pd1 Sr1 1_545 5_445 52.455(4) ?
    O2 Pd1 Sr1 . 5_445 127.545(3) ?
    O1 Pd1 Sr1 . 5_445 125.435(5) ?
    O1 Pd1 Sr1 9_656 5_445 54.565(5) ?
    Sr1 Pd1 Sr1 13_545 5_445 70.871(10) ?
    Sr1 Pd1 Sr1 5 5_445 109.129(10) ?
    O2 Pd1 Sr1 1_545 5_455 127.545(3) ?
    O2 Pd1 Sr1 . 5_455 52.455(4) ?
    O1 Pd1 Sr1 . 5_455 125.435(5) ?
    O1 Pd1 Sr1 9_656 5_455 54.565(5) ?
    Sr1 Pd1 Sr1 13_545 5_455 114.520(6) ?
    Sr1 Pd1 Sr1 5 5_455 65.480(6) ?
    Sr1 Pd1 Sr1 5_445 5_455 75.090(7) ?
    O2 Pd1 Sr1 1_545 13_645 52.455(3) ?
    O2 Pd1 Sr1 . 13_645 127.545(3) ?
    O1 Pd1 Sr1 . 13_645 54.565(5) ?
    O1 Pd1 Sr1 9_656 13_645 125.435(5) ?
    Sr1 Pd1 Sr1 13_545 13_645 65.480(5) ?
    Sr1 Pd1 Sr1 5 13_645 114.520(6) ?
    Sr1 Pd1 Sr1 5_445 13_645 104.910(7) ?
    Sr1 Pd1 Sr1 5_455 13_645 180.0 ?
    O2 Pd1 Sr1 1_545 13_655 127.545(3) ?
    O2 Pd1 Sr1 . 13_655 52.455(3) ?
    O1 Pd1 Sr1 . 13_655 54.565(5) ?
    O1 Pd1 Sr1 9_656 13_655 125.435(5) ?
    Sr1 Pd1 Sr1 13_545 13_655 109.129(10) ?
    Sr1 Pd1 Sr1 5 13_655 70.871(10) ?
    Sr1 Pd1 Sr1 5_445 13_655 180.0 ?
    Sr1 Pd1 Sr1 5_455 13_655 104.910(7) ?
    Sr1 Pd1 Sr1 13_645 13_655 75.090(7) ?
    O2 Pd1 Sr1 1_545 13 127.545(4) ?
    O2 Pd1 Sr1 . 13 52.455(3) ?
    O1 Pd1 Sr1 . 13 54.565(5) ?
    O1 Pd1 Sr1 9_656 13 125.435(5) ?
    Sr1 Pd1 Sr1 13_545 13 75.090(7) ?
    Sr1 Pd1 Sr1 5 13 104.910(7) ?
    Sr1 Pd1 Sr1 5_445 13 114.520(6) ?
    Sr1 Pd1 Sr1 5_455 13 70.871(10) ?
    Sr1 Pd1 Sr1 13_645 13 109.129(10) ?
    Sr1 Pd1 Sr1 13_655 13 65.480(6) ?
    O2 Pd1 Sr1 1_545 5_545 52.455(3) ?
    O2 Pd1 Sr1 . 5_545 127.545(3) ?
    O1 Pd1 Sr1 . 5_545 125.435(5) ?
    O1 Pd1 Sr1 9_656 5_545 54.565(5) ?
    Sr1 Pd1 Sr1 13_545 5_545 104.910(7) ?
    Sr1 Pd1 Sr1 5 5_545 75.090(7) ?
    Sr1 Pd1 Sr1 5_445 5_545 65.480(5) ?
    Sr1 Pd1 Sr1 5_455 5_545 109.129(10) ?
    Sr1 Pd1 Sr1 13_645 5_545 70.871(10) ?
    Sr1 Pd1 Sr1 13_655 5_545 114.520(6) ?
    Sr1 Pd1 Sr1 13 5_545 180.0 ?
    O1 Sr1 O2 . 5_444 136.990(5) ?
    O1 Sr1 O2 . 5_544 136.990(5) ?
    O2 Sr1 O2 5_444 5_544 86.020(11) ?
    O1 Sr1 O1 . 13_655 86.61(5) ?
    O2 Sr1 O1 5_444 13_655 119.68(4) ?
    O2 Sr1 O1 5_544 13_655 65.87(4) ?
    O1 Sr1 O1 . 13_545 86.61(5) ?
    O2 Sr1 O1 5_444 13_545 65.87(4) ?
    O2 Sr1 O1 5_544 13_545 119.68(4) ?
    O1 Sr1 O1 13_655 13_545 173.22(10) ?
    O1 Sr1 O1 . 13 86.61(5) ?
    O2 Sr1 O1 5_444 13 65.87(4) ?
    O2 Sr1 O1 5_544 13 119.68(4) ?
    O1 Sr1 O1 13_655 13 83.000(8) ?
    O1 Sr1 O1 13_545 13 96.597(9) ?
    O1 Sr1 O1 . 13_645 86.61(5) ?
    O2 Sr1 O1 5_444 13_645 119.68(4) ?
    O2 Sr1 O1 5_544 13_645 65.87(4) ?
    O1 Sr1 O1 13_655 13_645 96.597(9) ?
    O1 Sr1 O1 13_545 13_645 83.000(8) ?
    O1 Sr1 O1 13 13_645 173.22(10) ?
    O1 Sr1 Pd1 . 5_444 125.435(5) ?
    O2 Sr1 Pd1 5_444 5_444 37.546(3) ?
    O2 Sr1 Pd1 5_544 5_444 86.845(8) ?
    O1 Sr1 Pd1 13_655 5_444 147.95(5) ?
    O1 Sr1 Pd1 13_545 5_444 38.82(5) ?
    O1 Sr1 Pd1 13 5_444 97.52(3) ?
    O1 Sr1 Pd1 13_645 5_444 86.43(3) ?
    O1 Sr1 Pd1 . 5_544 125.435(5) ?
    O2 Sr1 Pd1 5_444 5_544 86.845(8) ?
    O2 Sr1 Pd1 5_544 5_544 37.546(3) ?
    O1 Sr1 Pd1 13_655 5_544 97.52(3) ?
    O1 Sr1 Pd1 13_545 5_544 86.43(3) ?
    O1 Sr1 Pd1 13 5_544 147.95(5) ?
    O1 Sr1 Pd1 13_645 5_544 38.82(5) ?
    Pd1 Sr1 Pd1 5_444 5_544 65.481(6) ?
    O1 Sr1 Pd1 . 5_554 125.435(5) ?
    O2 Sr1 Pd1 5_444 5_554 86.845(9) ?
    O2 Sr1 Pd1 5_544 5_554 37.546(3) ?
    O1 Sr1 Pd1 13_655 5_554 38.82(5) ?
    O1 Sr1 Pd1 13_545 5_554 147.95(5) ?
    O1 Sr1 Pd1 13 5_554 86.43(3) ?
    O1 Sr1 Pd1 13_645 5_554 97.52(3) ?
    Pd1 Sr1 Pd1 5_444 5_554 109.130(10) ?
    Pd1 Sr1 Pd1 5_544 5_554 75.091(7) ?
    O1 Sr1 Pd1 . 5_454 125.435(5) ?
    O2 Sr1 Pd1 5_444 5_454 37.546(3) ?
    O2 Sr1 Pd1 5_544 5_454 86.845(8) ?
    O1 Sr1 Pd1 13_655 5_454 86.43(3) ?
    O1 Sr1 Pd1 13_545 5_454 97.52(3) ?
    O1 Sr1 Pd1 13 5_454 38.82(5) ?
    O1 Sr1 Pd1 13_645 5_454 147.95(5) ?
    Pd1 Sr1 Pd1 5_444 5_454 75.091(7) ?
    Pd1 Sr1 Pd1 5_544 5_454 109.130(10) ?
    Pd1 Sr1 Pd1 5_554 5_454 65.481(6) ?
    O1 Sr1 Sr1 . 1_655 90.0 ?
    O2 Sr1 Sr1 5_444 1_655 133.011(5) ?
    O2 Sr1 Sr1 5_544 1_655 46.991(5) ?
    O1 Sr1 Sr1 13_655 1_655 48.500(3) ?
    O1 Sr1 Sr1 13_545 1_655 131.500(4) ?
    O1 Sr1 Sr1 13 1_655 131.500(4) ?
    O1 Sr1 Sr1 13_645 1_655 48.500(4) ?
    Pd1 Sr1 Sr1 5_444 1_655 122.741(3) ?
    Pd1 Sr1 Sr1 5_544 1_655 57.260(3) ?
    Pd1 Sr1 Sr1 5_554 1_655 57.260(3) ?
    Pd1 Sr1 Sr1 5_454 1_655 122.741(3) ?
    Pd1 O1 Sr1 . . 180.0 ?
    Pd1 O1 Sr1 . 13_655 86.61(5) ?
    Sr1 O1 Sr1 . 13_655 93.39(5) ?
    Pd1 O1 Sr1 . 13_545 86.61(5) ?
    Sr1 O1 Sr1 . 13_545 93.39(5) ?
    Sr1 O1 Sr1 13_655 13_545 173.23(10) ?
    Pd1 O1 Sr1 . 13_645 86.61(5) ?
    Sr1 O1 Sr1 . 13_645 93.39(5) ?
    Sr1 O1 Sr1 13_655 13_645 96.597(9) ?
    Sr1 O1 Sr1 13_545 13_645 83.001(8) ?
    Pd1 O1 Sr1 . 13 86.61(5) ?
    Sr1 O1 Sr1 . 13 93.39(5) ?
    Sr1 O1 Sr1 13_655 13 83.001(8) ?
    Sr1 O1 Sr1 13_545 13 96.597(9) ?
    Sr1 O1 Sr1 13_645 13 173.23(10) ?
    Pd1 O2 Pd1 1_565 . 180.0 ?
    Pd1 O2 Sr1 1_565 13 90.0 ?
    Pd1 O2 Sr1 . 13 90.0 ?
    Pd1 O2 Sr1 1_565 5 90.0 ?
    Pd1 O2 Sr1 . 5 90.0 ?
    Sr1 O2 Sr1 13 5 180.0 ?
    Pd1 O2 Sr1 1_565 13_655 90.0 ?
    Pd1 O2 Sr1 . 13_655 90.0 ?
    Sr1 O2 Sr1 13 13_655 86.018(11) ?
    Sr1 O2 Sr1 5 13_655 93.982(11) ?
    Pd1 O2 Sr1 1_565 5_455 90.0 ?
    Pd1 O2 Sr1 . 5_455 90.0 ?
    Sr1 O2 Sr1 13 5_455 93.982(11) ?
    Sr1 O2 Sr1 5 5_455 86.018(11) ?
    Sr1 O2 Sr1 13_655 5_455 180.0 ?
_shelx_space_group_comment
;
The symmetry employed for this shelxl refinement is uniquely defined
by the following loop, which should always be used as a source of
symmetry information in preference to the above space-group names.
They are only intended as comments.
;
_shelx_estimated_absorpt_T_min     0.062
_shelx_estimated_absorpt_T_max     0.102
_shelx_hkl_file
;
   0   0   2  724.43   19.50
   0   0   2  702.63   19.40
   0   0   2  665.63   21.20
   0   0  -2  670.83   20.30
   0   0   2  694.43   20.90
   0   0  -2  677.03   20.40
   0   0   2  715.33   20.70
   0   0   2  708.03   20.80
   0   0  -2  677.33   19.80
   0   0  -2  691.73   19.00
   0   0  -2  710.53   20.60
   0   0   2  688.23   20.70
   0   0   2  717.83   24.50
   0   0  -2  716.23   19.40
   0   0   2  693.03   15.80
   0   0   2  676.53   18.10
   0   0   2  697.83   16.90
   0   0   2  693.03   19.30
   0   0   2  659.13   19.70
   0   0   2  685.73   20.90
   0   0  -2  694.33   22.30
   0   0  -2  688.03   24.90
   0   0  -2  706.53   18.20
   0   0   2  680.73   19.70
   0   0  -2  659.83   24.10
   0   0   2  686.33   17.80
   0   0  -2  706.73   21.20
   0   0   2  682.83   17.20
   0   0  -2  633.34   20.40
   0   0   2  660.33   19.60
   0   0   2  613.34   20.40
   0   0   2  702.83   24.40
   0   0   4  251.47   18.20
   0   0   4  257.27   13.40
   0   0   4  294.37   17.20
   0   0   4  297.67   17.50
   0   0  -4  263.87   16.60
   0   0  -4  265.17   16.70
   0   0  -4  288.37   17.50
   0   0   4  263.37   16.00
   0   0   4  265.67   15.20
   0   0  -4  282.67   15.40
   0   0  -4  279.17   13.40
   0   0   4  262.47   16.10
   0   0  -4  265.17   12.70
   0   0   4  258.07   14.50
   0   0   4  264.87   17.80
   0   0  -4  269.57   21.20
   0   0   4  266.07   21.00
   0   0   4  269.47   15.40
   0   0   4  276.17   14.90
   0   0  -4  283.17   21.10
   0   0   4  257.17   15.70
   0   0  -4  275.77   14.80
   0   0   4  274.77   13.50
   0   0  -4  299.27   14.90
   0   0   4  286.17   11.80
   0   0  -4  277.27   16.60
   0   0   4  277.67   14.50
   0   0  -4  273.47   13.50
   0   0  -4  273.37   12.80
   0   0  -4  279.07   11.50
   0   0   4  279.17   16.00
   0   0   4  256.27   12.70
   0   0  -4  278.47   17.30
   0   0   4  265.07   12.90
   0   0  -6 8047.09  177.88
   0   0   6 8287.37  171.58
   0   0   6 8419.26  178.08
   0   0  -6 8173.28  172.68
   0   0  -6 8697.63  169.88
   0   0   6 8392.16  177.38
   0   0   6 8283.67  162.68
   0   0   6 8217.18  187.08
   0   0  -6 8261.67  166.98
   0   0   6 8547.04  174.18
   0   0   6 8539.75  172.68
   0   0   6 8078.89  161.18
   0   0  -6 8287.27  165.98
   0   0   6 8197.58  172.98
   0   0   6 8373.66  178.18
   0   0  -6 8045.90  187.88
   0   0  -6 8098.09  180.28
   0   0  -6 8371.16  176.48
   0   0   6 8261.87  172.48
   0   0  -6 8423.06  174.58
   0   0   6 8278.37  173.68
   0   0  -6 7899.91  160.78
   0   0   6 8035.50  180.08
   0   0  -6 8101.69  194.98
   0   0   6 8091.99  175.98
   0   0   8 2999.10   88.19
   0   0  -8 2852.41   87.99
   0   0   8 2972.70   83.39
   0   0   8 2927.21   86.49
   0   0   8 2951.50   81.89
   0   0   8 2996.40   98.19
   0   0  -8 2924.61   75.99
   0   0  -8 2859.51   83.09
   0   0   8 2921.01   87.39
   0   0   8 2923.41   81.09
   0   0   8 2985.40   81.69
   0   0  -8 2864.61   89.39
   0   0  -8 2917.31   81.59
   0   0  -8 2894.11   96.69
   0   0  -8 2971.00   74.99
   0   0  -8 3073.09  106.79
   0   0  -8 2881.41   85.79
   0   0   8 2900.61   82.39
   0   0  -8 2903.81   78.79
   0   0   8 2842.32   71.09
   0   0 -10  334.07   30.40
   0   0  10  330.27   34.00
   0   0  10  408.96   29.00
   0   0  10  286.67   34.50
   0   0 -10  274.27   33.70
   0   0  10  354.26   44.10
   0   0 -10  334.57   35.60
   0   0  10  383.06   32.20
   0   0 -10  389.46   50.19
   0   0 -10  390.46   33.60
   0   0 -10  337.17   31.50
   0   0  10  337.27   28.30
   0   0  10  307.77   26.20
   0   0  10  355.06   28.50
   0   0 -10  401.06   28.70
   0   0 -10  267.87   24.80
   0   0  10  352.46   27.40
   0   0  10  421.16   38.60
   0   0 -10  317.47   24.10
   0   0  12 1260.27   58.49
   0   0  12 1154.78   75.19
   0   0  12 1217.88   62.49
   0   0 -12 1217.28   49.10
   0   0  12 1208.38   54.59
   0   0 -12 1232.78   78.39
   0   0 -12 1245.18   48.20
   0   0  12 1244.38   59.19
   0   0  12 1207.08   47.60
   0   0  12 1269.17   57.29
   0   0 -12 1204.78   65.29
   0   0 -12 1171.68   62.69
   0   0 -12 1146.69   55.19
   0   0 -12 1333.57   64.59
   0   0  12 1075.49   62.09
   0   0 -12 1218.18   53.39
   0   0 -12 1228.48   64.39
   0   0  12 1110.49   60.09
   0   0  12 1171.98   60.09
   0   0 -14 2804.52   93.89
   0   0  14 2655.43   96.49
   0   0  14 2819.02   95.69
   0   0  14 2479.65  103.09
   0   0 -14 2803.32  102.79
   0   0  14 2617.44  104.59
   0   0  14 2812.12   98.99
   0   0 -14 2909.51   94.29
   0   0 -14 2695.33  109.89
   0   0 -14 2819.82  111.59
   0   0 -14 2888.21   86.99
   0   0  14 2719.83   99.39
   0   0  14 2740.53  126.29
   0   0 -14 2878.31  131.49
   0   0  14 2702.83  107.29
   0   0 -14 2814.72  106.09
   0   0 -16   11.40   23.00
   0   0  16   27.00   22.20
   0   0  16   22.30   16.70
   0   0 -16   -9.10   14.70
   0   0  16  -12.70   20.70
   0   0  16    1.20   19.00
   0   0 -16   35.20   18.50
   0   0 -16    0.40   18.50
   0   0  16    8.00   16.50
   0   0  16   22.20   16.60
   0   0 -16    1.20   19.40
   0   0 -16   -1.10   18.40
   0   0 -16    8.30   23.00
   0   0 -18   52.39   30.00
   0   0 -18   61.89   33.30
   0   0  18    6.40   29.00
   0   0  18  -20.50   20.60
   0   0  18   21.30   29.10
   0   0  18   53.19   23.80
   0   0  18   34.30   23.00
   0   0 -18   42.90   30.60
   0   0  18   30.10   28.30
   1   0  -1  275.17   14.00
   1   0  -1  289.27   14.40
   1   0  -1  291.17   14.00
   1   0   1  272.47   15.60
   1   0  -1  289.57   14.90
   1   0   1  297.17   16.70
   1   0  -1  290.27   15.60
   1   0   1  281.17    9.40
   1   0   1  296.27   14.30
   1   0  -1  302.77   13.30
   1   0  -1  242.08   19.20
   1   0   1  299.07   14.40
   1   0   1  278.07   12.60
   1   0  -1  279.57   18.60
   1   0   1  263.67   18.70
   1   0  -1  295.47   18.00
   1   0   1  309.17   13.50
   1   0  -1  291.57   14.80
   1   0   1  304.37   17.30
   1   0   1  313.77   19.30
   1   0  -1  300.67   14.30
   1   0   1  304.37   10.90
   1   0  -1  301.87   12.30
   1   0   1  329.47   14.20
   1   0  -1  306.27   16.10
   1   0   1  285.67   11.30
  -1   0   1  296.07   13.30
  -1   0   1  293.87   12.30
  -1   0  -1  298.17   10.50
  -1   0   1  309.27   14.30
  -1   0  -1  305.67   14.00
  -1   0  -1  291.17   14.20
  -1   0  -1  299.37   10.30
  -1   0  -1  283.27   15.80
  -1   0   1  288.07   13.30
  -1   0   1  298.37   11.70
  -1   0   1  294.57   14.60
  -1   0  -1  295.77   11.20
  -1   0  -1  294.77   12.30
  -1   0  -1  280.47   16.00
  -1   0   1  261.37   18.80
  -1   0   1  281.07   12.60
  -1   0  -1  269.67   10.70
  -1   0  -1  316.17   19.00
  -1   0  -1  302.97   14.10
  -1   0   1  304.07   14.70
  -1   0  -1  320.17   17.50
  -1   0   1  283.47   14.10
  -1   0   1  281.97   21.50
  -1   0   1  266.17   18.30
  -1   0  -1  305.27   13.90
  -1   0  -1  279.87   15.60
  -1   0   1  293.57   14.60
  -1   0   1  274.37   15.50
  -1   0  -1  287.47   13.40
   1   0   3 7392.26  144.59
   1   0  -3 7344.97  150.28
   1   0  -3 7250.87  153.48
   1   0   3 7327.07  153.98
   1   0   3 7305.97  150.38
   1   0  -3 7384.96  149.59
   1   0  -3 7457.75  153.48
   1   0  -3 7415.36  168.98
   1   0  -3 6917.21  142.19
   1   0   3 6980.90  149.99
   1   0   3 7272.27  145.29
   1   0   3 7255.97  144.89
   1   0  -3 6767.12  147.99
   1   0  -3 7518.95  145.29
   1   0   3 7234.98  145.19
   1   0  -3 7350.26  159.68
   1   0   3 7363.46  144.59
   1   0   3 7328.87  151.78
   1   0  -3 6903.11  137.99
   1   0   3 7540.95  149.19
   1   0  -3 7346.37  146.79
   1   0   3 7361.86  155.88
   1   0   3 7188.38  142.29
   1   0   3 7598.24  146.19
   1   0  -3 7256.07  143.29
   1   0   3 7220.68  153.58
   1   0  -3 7364.86  146.89
  -1   0   3 7556.04  152.08
  -1   0   3 7075.29  148.89
  -1   0  -3 7318.17  144.89
  -1   0   3 7088.99  138.29
  -1   0   3 7227.78  149.69
  -1   0  -3 6883.81  142.39
  -1   0  -3 7382.16  151.08
  -1   0   3 7524.35  171.28
  -1   0   3 7053.79  141.59
  -1   0   3 7352.06  144.39
  -1   0  -3 7520.35  155.18
  -1   0  -3 7362.76  142.59
  -1   0  -3 7248.37  146.59
  -1   0  -3 7375.86  144.69
  -1   0  -3 7605.64  144.09
  -1   0   3 7484.95  144.49
  -1   0   3 7411.46  139.59
  -1   0   3 7290.87  148.09
  -1   0   3 7295.27  141.29
  -1   0   3 7369.36  142.39
  -1   0   3 7361.76  142.29
  -1   0   3 7366.56  145.19
  -1   0  -3 7476.35  148.49
   1   0   5 2145.49   57.19
   1   0   5 2136.29   58.99
   1   0   5 2219.38   67.59
   1   0  -5 2149.88   58.49
   1   0   5 2070.39   60.79
   1   0   5 2062.09   65.49
   1   0   5 2162.28   56.89
   1   0  -5 2157.88   55.39
   1   0  -5 2141.39   54.69
   1   0  -5 2174.98   60.69
   1   0   5 2210.68   61.09
   1   0  -5 2090.69   65.99
   1   0   5 2129.29   57.49
   1   0   5 2303.47   61.29
   1   0   5 2170.08   66.89
   1   0   5 2160.28   65.59
   1   0  -5 2151.18   57.79
   1   0   5 2234.78   59.09
   1   0  -5 2077.49   59.89
   1   0  -5 1984.60   79.09
   1   0  -5 2156.78   57.69
   1   0  -5 2103.29   47.40
   1   0   5 2088.79   45.20
   1   0  -5 2238.78   63.89
   1   0   5 2156.18   60.89
  -1   0   5 2221.38   54.49
  -1   0  -5 2161.78   64.29
  -1   0   5 2146.39   47.60
  -1   0   5 2050.09   80.79
  -1   0   5 2230.28   65.49
  -1   0  -5 2169.48   59.09
  -1   0  -5 2192.78   50.69
  -1   0  -5 2202.28   60.79
  -1   0   5 2198.78   49.30
  -1   0  -5 2154.68   53.79
  -1   0   5 2103.99   57.99
  -1   0   5 2225.48   63.79
  -1   0   5 2157.98   52.39
  -1   0  -5 2226.88   66.29
  -1   0   5 2125.49   60.29
  -1   0   5 2148.69   50.49
  -1   0  -5 2219.88   59.49
  -1   0  -5 2205.38   57.79
  -1   0   5 2167.08   60.89
  -1   0  -5 2160.48   50.49
  -1   0   5 2163.18   56.69
  -1   0  -5 2238.28   60.09
   1   0  -7   94.19   15.00
   1   0   7  103.69   16.40
   1   0  -7  109.99   16.30
   1   0  -7   88.19   16.90
   1   0  -7   81.29   16.70
   1   0   7   77.99   13.30
   1   0   7   87.49   17.50
   1   0   7   86.59   14.80
   1   0  -7   94.89   13.70
   1   0   7  106.99   18.40
   1   0  -7  124.69   26.40
   1   0   7  102.19   18.70
   1   0  -7   57.19   15.70
   1   0   7   64.29   14.00
   1   0   7   96.29   20.60
   1   0   7   83.59   18.50
   1   0   7  106.09   17.60
   1   0   7   77.99    8.50
   1   0   7   98.29   15.70
   1   0  -7   79.19    8.90
   1   0  -7  112.49   16.90
   1   0  -7   79.29   15.50
   1   0   7   96.49   16.50
   1   0  -7   91.79   13.50
   1   0   7   93.89   15.00
   1   0  -7  116.49   17.30
  -1   0   7   90.29   13.10
  -1   0  -7  100.49   16.40
  -1   0   7   73.59   13.30
  -1   0   7   84.49    6.80
  -1   0   7   92.89   11.80
  -1   0  -7   78.29   13.50
  -1   0   7   99.49   19.30
  -1   0   7   70.49   21.70
  -1   0   7   63.79   14.30
  -1   0  -7   86.89   18.40
  -1   0  -7   69.29   14.60
  -1   0  -7   70.79   11.80
  -1   0   7   88.09   16.70
  -1   0  -7   84.59   15.90
  -1   0  -7   69.49   10.30
  -1   0   7  103.19   14.50
  -1   0   7   90.39   14.60
  -1   0   7  102.09   18.90
  -1   0  -7   92.19   13.10
  -1   0  -7   77.19   16.20
   1   0  -9 1942.51   64.79
   1   0   9 1941.61   72.59
   1   0   9 1966.40   66.79
   1   0   9 2003.60   59.49
   1   0  -9 1961.50   48.60
   1   0  -9 2034.00   76.79
   1   0   9 1939.01   79.29
   1   0   9 2035.00   69.89
   1   0  -9 1973.00   91.19
   1   0   9 1972.50   63.19
   1   0  -9 1894.41   64.49
   1   0  -9 1995.90   61.19
   1   0   9 1873.71   62.19
   1   0  -9 2024.40   66.29
   1   0  -9 1955.80   71.79
   1   0   9 1987.40   69.79
   1   0  -9 1868.31   66.59
   1   0  -9 1902.11   72.29
   1   0   9 1855.11   67.59
   1   0   9 1842.22   61.79
   1   0   9 1931.61   75.29
   1   0  -9 1845.82   62.79
   1   0   9 1927.91   72.19
  -1   0  -9 1970.90   67.39
  -1   0  -9 2000.70   70.79
  -1   0   9 1955.50   73.59
  -1   0  -9 1916.91   56.79
  -1   0   9 1922.11   50.19
  -1   0  -9 1984.90   54.49
  -1   0   9 2024.00   64.09
  -1   0   9 2041.00   68.89
  -1   0   9 2073.69   92.59
  -1   0  -9 2072.99   82.79
  -1   0   9 1943.61   74.59
  -1   0   9 1845.22   72.59
  -1   0   9 1878.81   67.59
  -1   0  -9 1943.91   66.39
  -1   0   9 2051.79   67.89
  -1   0   9 1948.31   64.79
  -1   0  -9 1984.40   61.59
  -1   0  -9 1817.92   69.29
  -1   0   9 1925.11   63.49
   1   0  11 2874.01   91.79
   1   0  11 2941.31   98.29
   1   0 -11 3062.39  102.79
   1   0  11 2845.72   96.49
   1   0  11 2862.21   88.59
   1   0 -11 2853.91   92.99
   1   0 -11 2907.51   88.89
   1   0  11 2947.21   99.29
   1   0 -11 2908.01   90.49
   1   0 -11 3033.70  106.49
   1   0  11 3013.10  103.19
   1   0  11 3005.40   87.49
   1   0  11 2931.11  111.49
   1   0 -11 2725.93   83.99
   1   0  11 2766.82   93.99
   1   0  11 2918.41   80.49
   1   0  11 3043.30  105.99
   1   0 -11 2924.51  100.89
   1   0 -11 2716.33  120.69
  -1   0  11 2774.42   90.19
  -1   0  11 2910.71   94.79
  -1   0  11 2887.71   89.99
  -1   0  11 3023.30   90.59
  -1   0  11 2927.81   84.39
  -1   0 -11 2971.30   99.29
  -1   0  11 2879.11   95.49
  -1   0 -11 2901.81   76.79
  -1   0 -11 2893.51   85.69
  -1   0  11 2852.01  101.79
  -1   0 -11 2924.51  105.49
  -1   0  11 2916.11  101.09
  -1   0 -11 3024.20  119.59
  -1   0  11 2794.82  120.89
  -1   0 -11 2959.20   94.49
  -1   0  11 2861.61  101.09
  -1   0 -11 3071.79   99.59
  -1   0 -11 3019.40   93.59
   1   0  13   11.90   12.80
   1   0  13    8.70   14.90
   1   0  13   53.79   21.40
   1   0  13   21.10   19.60
   1   0 -13   60.69   24.10
   1   0 -13   20.60   16.00
   1   0 -13   21.40   17.60
   1   0  13   16.70   22.20
   1   0 -13   21.70   23.40
   1   0  13   30.40   17.20
   1   0  13   15.00   19.30
   1   0  13   18.60   15.40
   1   0 -13   18.90   19.80
   1   0 -13   37.20   15.40
   1   0  13   -8.20   21.40
   1   0 -13   24.20   14.90
   1   0 -13   10.90   13.80
  -1   0 -13   23.50   19.00
  -1   0 -13   21.80   21.90
  -1   0 -13   13.50   11.90
  -1   0  13   39.30   21.70
  -1   0  13   23.40   14.40
  -1   0  13    6.60   15.50
  -1   0 -13   27.20   16.90
  -1   0  13   38.70   18.00
  -1   0  13   29.40   25.70
  -1   0 -13   46.70   20.30
  -1   0  13   42.70   17.70
  -1   0  13   24.20   17.10
  -1   0 -13   26.90   12.40
  -1   0  13   27.50   12.40
  -1   0  13   25.40   20.50
   1   0 -15  118.79   26.10
   1   0  15  114.19   26.80
   1   0 -15  111.89   30.60
   1   0  15  151.98   42.90
   1   0  15  104.99   31.10
   1   0 -15  123.39   34.90
   1   0  15  124.79   32.20
   1   0 -15  121.39   34.30
   1   0  15  119.89   29.80
   1   0  15   81.99   33.20
   1   0  15   77.29   30.30
   1   0  15  124.79   29.40
  -1   0  15   90.09   39.40
  -1   0  15   79.29   27.80
  -1   0  15   88.29   29.50
  -1   0  15  189.88   36.80
  -1   0  15  149.69   31.10
  -1   0 -15   97.59   32.60
  -1   0 -15  116.69   31.40
  -1   0  15  107.59   28.90
  -1   0  15  129.99   26.10
  -1   0 -15  161.48   43.90
  -1   0 -15  109.09   31.60
  -1   0  15  139.79   28.70
   1   0 -17 1910.31  103.09
   1   0  17 2092.79  109.99
   1   0  17 1883.31   90.49
   1   0  17 1915.11   98.29
   1   0 -17 1802.32   87.19
   1   0 -17 1811.92   83.79
   1   0 -17 1814.92  102.79
   1   0  17 1937.71   91.09
   1   0  17 2080.39  107.59
   1   0  17 1873.41  104.39
   1   0  17 2115.99  118.59
   1   0  17 1939.01   93.09
  -1   0  17 1679.13   90.89
  -1   0 -17 1869.71  100.19
  -1   0 -17 1893.31   87.99
  -1   0 -17 1948.01  105.89
  -1   0 -17 1873.11  120.79
  -1   0  17 1952.40   99.19
  -1   0  17 1914.81   88.69
  -1   0  17 1943.41  101.39
  -1   0  17 2116.59  106.19
  -1   0 -17 1928.11   94.49
   2   0   0 8579.44  176.58
   2   0   0 8127.19  188.88
   2   0   0 8407.66  184.98
   2   0   0 8391.46  168.38
   2   0   0 8539.65  178.98
   2   0   0 8542.15  193.68
   2   0   0 8546.25  184.28
   2   0   0 8390.96  175.08
   2   0   0 8493.65  174.68
  -2   0   0 8451.75  179.18
  -2   0   0 8163.48  184.58
   2   0  -2  292.47   19.80
   2   0  -2  286.87   21.40
   2   0   2  299.37   18.00
   2   0   2  308.27   20.60
   2   0   2  274.07   31.70
   2   0  -2  340.87   18.10
   2   0  -2  297.07   21.60
   2   0   2  321.67   24.60
   2   0  -2  322.37   19.40
   2   0   2  312.77   20.40
   2   0   2  301.37   28.30
   2   0   2  331.17   22.00
   2   0  -2  293.37   27.70
   2   0   2  283.77   19.10
   2   0  -2  298.97   22.20
   2   0   2  292.97   20.70
   2   0  -2  287.87   23.20
   2   0  -2  275.37   30.40
   2   0   2  287.97   18.70
   2   0  -2  321.07   33.10
   2   0   2  314.17   28.80
   2   0  -2  255.67   21.80
   2   0  -2  279.67   21.80
   2   0   2  272.57   31.90
  -2   0  -2  273.27   17.20
  -2   0   2  315.77   36.80
  -2   0  -2  296.87   15.80
  -2   0   2  301.57   19.70
  -2   0  -2  318.17   20.80
  -2   0  -2  304.37   16.60
  -2   0   2  303.17   30.50
  -2   0  -2  277.67   17.70
  -2   0   2  305.27   11.10
  -2   0   2  328.57   28.70
  -2   0   2  302.57   14.90
  -2   0   2  280.97   20.40
  -2   0  -2  303.37   27.10
  -2   0  -2  256.97   17.80
  -2   0   2  313.17   17.10
  -2   0  -2  265.87   14.70
  -2   0  -2  307.37   23.80
   2   0   4  171.88   26.30
   2   0  -4  152.98   17.50
   2   0   4  148.09   18.30
   2   0  -4  148.09   19.60
   2   0   4  132.29   17.40
   2   0   4  120.59   16.70
   2   0   4  181.58   19.40
   2   0  -4  166.68   18.40
   2   0   4  160.98   14.50
   2   0   4  155.58   21.60
   2   0  -4  165.98   24.40
   2   0   4  190.58   24.20
   2   0  -4  162.68   28.30
   2   0  -4  163.38   18.00
   2   0  -4  155.28   16.80
   2   0   4  138.19   24.30
   2   0   4  196.38   21.90
   2   0   4  152.58   21.00
   2   0  -4  151.28   21.70
   2   0  -4  139.89   20.40
   2   0  -4  110.69   17.50
  -2   0   4  140.99   15.50
  -2   0   4  121.69   17.00
  -2   0  -4  166.48   17.40
  -2   0   4  173.88   21.60
  -2   0  -4  158.98   14.80
  -2   0  -4  212.68   23.80
  -2   0  -4  147.59   19.40
  -2   0   4  163.28   20.50
  -2   0  -4  156.08   15.80
  -2   0   4  171.98   10.50
  -2   0   4  157.78   14.20
  -2   0  -4  146.49   17.80
  -2   0   4  149.19   30.20
  -2   0  -4  195.78   24.40
   2   0   6 4733.73  129.69
   2   0   6 4585.54  117.59
   2   0   6 4491.65  112.19
   2   0  -6 4694.03  116.19
   2   0   6 4615.74  127.79
   2   0  -6 4504.95  104.59
   2   0  -6 4641.04  125.89
   2   0   6 4683.43  110.89
   2   0   6 4529.35  121.19
   2   0  -6 4670.23  113.79
   2   0   6 4617.74  107.69
   2   0  -6 4597.04  119.99
   2   0  -6 4536.95  110.59
   2   0  -6 4668.43  113.59
   2   0  -6 4583.44  103.69
   2   0  -6 4571.34  125.79
   2   0   6 4567.54  112.09
   2   0   6 4673.33  108.89
   2   0   6 4548.04  117.99
   2   0   6 4735.13  130.19
  -2   0   6 4604.64  118.89
  -2   0  -6 4630.54  113.09
  -2   0   6 4545.95  104.79
  -2   0   6 4416.26  101.29
  -2   0  -6 4512.55  112.49
  -2   0   6 4494.45  151.28
  -2   0   6 4523.05  107.09
  -2   0   6 4455.15  108.19
  -2   0  -6 4632.74  110.79
  -2   0   6 4463.85   98.79
  -2   0  -6 4574.44  108.09
  -2   0   6 4408.56  107.79
  -2   0   6 4679.93  123.49
  -2   0  -6 4606.64  122.79
  -2   0  -6 4554.84  127.99
  -2   0  -6 4471.45  114.69
  -2   0  -6 4652.83  116.29
  -2   0   6 4461.05  113.89
   2   0   8 1869.61   77.69
   2   0  -8 1745.13   61.69
   2   0   8 1791.72   63.49
   2   0  -8 1708.53   62.99
   2   0   8 1862.31   61.69
   2   0  -8 1917.41   65.59
   2   0  -8 1904.71   76.59
   2   0  -8 1932.11   76.99
   2   0   8 1752.92   61.49
   2   0   8 1812.42   76.39
   2   0   8 1789.52   70.89
   2   0   8 1867.21   63.39
   2   0  -8 1729.03   68.09
   2   0   8 1889.81   64.89
   2   0  -8 1829.62   56.49
   2   0   8 1930.21   68.59
   2   0   8 1725.93   67.29
   2   0   8 1684.93   75.29
   2   0  -8 1746.03   62.89
  -2   0  -8 1709.23   76.89
  -2   0  -8 1752.22   64.39
  -2   0   8 1850.81   73.99
  -2   0   8 1817.92   56.79
  -2   0  -8 1788.62   66.69
  -2   0   8 1648.73   92.39
  -2   0   8 1822.42   70.49
  -2   0  -8 1884.51   74.19
  -2   0   8 1723.33   64.19
  -2   0  -8 1779.32   63.79
  -2   0  -8 1832.42   51.39
  -2   0  -8 1838.52   59.49
  -2   0   8 1934.91   62.99
  -2   0   8 1791.22   58.99
  -2   0   8 1811.82   43.80
  -2   0   8 1815.32   50.79
  -2   0  -8 1837.72   65.09
   2   0 -10  295.67   41.70
   2   0  10  241.88   28.60
   2   0 -10  275.57   34.20
   2   0 -10  196.78   32.90
   2   0  10  271.57   35.70
   2   0 -10  191.88   30.40
   2   0  10  234.88   36.90
   2   0  10  234.98   31.50
   2   0 -10  239.18   31.10
   2   0  10  240.78   30.90
   2   0  10  254.17   30.40
   2   0  10  261.17   37.60
   2   0  10  233.48   31.20
   2   0  10  298.77   43.60
   2   0  10  220.48   26.60
   2   0 -10  251.27   28.10
   2   0 -10  207.98   24.10
   2   0  10  213.38   34.20
  -2   0  10  169.58   28.70
  -2   0  10  194.88   42.40
  -2   0  10  273.17   33.70
  -2   0  10  324.67   42.30
  -2   0 -10  294.47   41.70
  -2   0 -10  222.58   30.50
  -2   0  10  239.18   22.70
  -2   0 -10  178.58   30.80
  -2   0 -10  255.67   30.10
  -2   0 -10  274.37   32.60
  -2   0  10  214.48   24.70
  -2   0 -10  261.37   22.50
  -2   0 -10  233.98   30.70
  -2   0 -10  214.88   27.70
  -2   0  10  238.48   27.80
  -2   0  10  271.87   44.00
   2   0 -12  818.92   56.49
   2   0 -12  825.22   61.59
   2   0  12  811.52   80.59
   2   0  12  807.42   49.10
   2   0  12  820.92   53.29
   2   0 -12  838.22   46.90
   2   0 -12  722.93   51.99
   2   0  12  831.32   59.69
   2   0  12  890.61   55.59
   2   0  12  792.12   61.69
   2   0  12  847.52   47.90
   2   0  12  845.92   51.29
   2   0 -12  833.02   54.19
   2   0  12  913.11   64.69
   2   0 -12  798.32   49.60
   2   0  12  930.31   61.29
  -2   0 -12  814.52   47.50
  -2   0 -12  968.20   55.49
  -2   0 -12  905.01   52.99
  -2   0 -12  866.01   56.99
  -2   0  12  975.20   61.99
  -2   0 -12  798.92   63.09
  -2   0  12  827.02   56.99
  -2   0  12  840.52   50.59
  -2   0  12  927.21   50.89
  -2   0  12  800.42   44.30
  -2   0 -12  934.71   63.29
  -2   0 -12  863.21   46.40
  -2   0  12  832.52   78.09
  -2   0  12  734.13   59.49
  -2   0  12  844.12   49.60
   2   0  14 2055.69  104.79
   2   0  14 1908.21   90.39
   2   0 -14 2126.19  105.39
   2   0 -14 2147.99   98.39
   2   0  14 2067.69   93.39
   2   0  14 2337.67  103.29
   2   0 -14 2212.78   85.79
   2   0  14 2114.59  105.59
   2   0 -14 2341.47   92.49
   2   0 -14 2037.70   89.29
   2   0  14 2134.79  113.49
   2   0  14 2071.69   87.99
  -2   0  14 2185.38   83.39
  -2   0  14 2081.29   87.29
  -2   0  14 2109.39  104.19
  -2   0 -14 2078.49   92.79
  -2   0  14 2182.98   99.99
  -2   0 -14 2155.68   83.49
  -2   0 -14 2083.19  115.39
  -2   0  14 2038.40   99.09
  -2   0 -14 1978.30  102.59
  -2   0 -14 2178.58   85.49
   2   0 -16    0.00   22.10
   2   0  16  -54.39   27.00
   2   0  16   13.30   21.70
   2   0  16    7.40   28.90
   2   0  16   28.80   19.70
   2   0  16    2.10   23.60
   2   0  16   28.70   23.10
   2   0 -16  -17.00   20.70
   2   0 -16   13.80   25.00
   2   0  16   30.30   26.10
   2   0 -16   10.20   23.50
  -2   0  16   39.10   23.00
  -2   0  16  -13.50   24.10
  -2   0  16   20.30   26.50
  -2   0 -16   22.30   28.10
  -2   0  16   -0.20   20.80
  -2   0  16   12.00   17.90
  -2   0 -16   13.40   21.90
  -2   0 -16    3.80   20.40
  -2   0 -16   -0.30   18.20
   3   0  -1   41.70   12.40
   3   0  -1   23.60   17.60
   3   0  -1   20.90   12.30
   3   0   1   16.30   10.60
   3   0  -1   23.40   16.70
   3   0  -1   35.70   14.50
   3   0   1   41.60   10.10
   3   0   1   46.80   16.00
   3   0  -1   25.10   12.00
   3   0   1   29.50   13.90
   3   0   1   61.79   14.70
   3   0  -1   32.30    9.40
   3   0  -1   34.40   14.50
   3   0   1   29.20   11.50
   3   0   1   36.20   17.50
   3   0  -1   30.70   11.20
   3   0   1   23.50   17.90
   3   0   1   17.80   11.80
  -3   0  -1   32.20   16.80
  -3   0  -1   40.60   13.90
  -3   0  -1   31.90   14.40
  -3   0  -1   36.30    8.60
  -3   0  -1   25.50    6.80
  -3   0   1   44.10   14.00
  -3   0   1   60.39   18.80
  -3   0   1   29.40   20.80
  -3   0   1   52.79   14.50
  -3   0   1   24.40    9.50
  -3   0  -1   39.50    7.70
  -3   0   1   46.20   18.90
  -3   0   1   36.40   10.90
  -3   0  -1   34.80   10.50
  -3   0   1   48.50   15.90
   3   0  -3 3121.29   96.99
   3   0   3 3082.79   91.99
   3   0  -3 2865.41   90.89
   3   0   3 3058.39  108.39
   3   0   3 3049.20   80.69
   3   0   3 3082.39   83.59
   3   0  -3 2988.70   91.79
   3   0  -3 2914.91  106.69
   3   0   3 3206.18  109.69
   3   0  -3 2894.31   93.59
   3   0   3 3131.69  103.19
   3   0  -3 3002.90   94.29
   3   0  -3 2862.71  109.19
   3   0   3 3135.79  102.39
  -3   0  -3 2982.10   95.69
  -3   0  -3 2910.81   85.49
  -3   0  -3 3111.99   86.49
  -3   0  -3 3059.09  102.79
  -3   0   3 3077.89  121.69
  -3   0  -3 3066.89   77.59
  -3   0   3 2789.52  104.39
  -3   0   3 3038.10   92.59
  -3   0   3 3068.19   79.49
  -3   0   3 3226.18   90.49
  -3   0   3 3137.99   84.19
  -3   0   3 3071.19   98.99
  -3   0  -3 3111.69   78.89
   3   0  -5  748.93   55.09
   3   0  -5  879.71   50.39
   3   0  -5  743.53   48.40
   3   0   5  725.23   57.99
   3   0  -5  761.42   56.89
   3   0  -5  729.63   47.70
   3   0   5  780.42   50.89
   3   0  -5  851.21   43.10
   3   0   5  790.82   48.90
   3   0   5  806.12   41.50
   3   0   5  831.82   39.30
   3   0  -5  779.42   44.60
   3   0  -5  765.52   42.20
   3   0   5  718.83   42.70
   3   0  -5  765.72   38.40
   3   0   5  855.91   57.69
  -3   0   5  759.02   51.39
  -3   0  -5  848.52   35.90
  -3   0  -5  779.22   38.00
  -3   0  -5  785.62   43.60
  -3   0   5  775.32   33.40
  -3   0  -5  816.02   38.20
  -3   0  -5  775.72   46.10
  -3   0  -5  754.02   50.09
  -3   0   5  821.22   59.19
  -3   0   5  763.32   44.20
  -3   0  -5  818.02   46.10
  -3   0   5  801.52   37.00
  -3   0  -5  809.52   41.60
  -3   0   5  861.51   70.69
  -3   0   5  765.92   44.90
  -3   0   5  778.42   44.40
   3   0  -7   78.29   16.70
   3   0   7   63.89   18.80
   3   0   7   94.39   13.80
   3   0  -7   80.69   21.30
   3   0  -7  104.29   25.80
   3   0  -7   54.19   17.80
   3   0  -7   43.00   13.00
   3   0   7   80.39   22.80
   3   0   7  111.19   19.80
   3   0  -7  101.29   27.10
   3   0  -7   66.29   22.00
   3   0   7   84.09   30.40
   3   0   7   76.59   20.40
   3   0   7   83.29   29.50
   3   0   7   75.39   19.00
   3   0  -7   57.09   16.00
  -3   0   7   95.69   15.80
  -3   0  -7   61.99   20.80
  -3   0  -7   78.39   19.60
  -3   0   7   46.30   16.40
  -3   0   7   57.09   12.20
  -3   0   7   72.39   17.90
  -3   0   7   86.79   15.60
  -3   0  -7   54.99   16.20
  -3   0  -7   69.69   19.90
  -3   0   7   80.49   32.90
  -3   0  -7   73.69   16.00
  -3   0   7   54.49   23.20
  -3   0  -7   31.50   15.60
  -3   0  -7   71.19   18.70
  -3   0  -7   85.99   18.10
   3   0   9 1047.20   71.09
   3   0   9 1096.19   58.79
   3   0   9 1118.79   69.49
   3   0  -9  934.51   51.09
   3   0  -9 1033.60   55.09
   3   0   9 1067.89   74.69
   3   0   9  981.20   45.40
   3   0   9 1068.79   59.59
   3   0  -9 1098.79   64.19
   3   0  -9 1039.50   55.89
   3   0  -9  939.91   56.19
   3   0   9 1060.69   55.89
   3   0   9 1077.89   56.59
   3   0  -9 1033.50   66.49
   3   0  -9 1009.70   63.89
  -3   0  -9 1068.49   52.69
  -3   0  -9 1147.59   64.59
  -3   0   9 1037.40   43.30
  -3   0  -9 1026.10   50.79
  -3   0   9 1002.40   86.49
  -3   0  -9 1026.40   54.29
  -3   0   9 1063.39   62.09
  -3   0   9 1012.90   69.79
  -3   0  -9 1011.80   52.09
  -3   0   9 1091.09   60.99
  -3   0   9 1048.10   49.30
  -3   0  -9  949.21   65.09
  -3   0  -9 1005.80   56.09
  -3   0  -9 1156.48   59.29
   3   0  11 1535.25   76.39
   3   0  11 1542.95   64.99
   3   0 -11 1498.85   68.69
   3   0 -11 1471.95   79.09
   3   0  11 1511.35   76.69
   3   0 -11 1751.52   89.39
   3   0 -11 1575.84   77.39
   3   0  11 1654.63   95.09
   3   0  11 1612.54   72.29
   3   0  11 1463.05   88.59
   3   0  11 1534.05   87.19
   3   0  11 1706.23   77.39
   3   0 -11 1576.44   73.09
   3   0 -11 1700.23   74.99
  -3   0 -11 1683.63   81.09
  -3   0 -11 1526.05   82.99
  -3   0  11 1392.66   89.29
  -3   0  11 1682.53   83.99
  -3   0 -11 1495.95   72.89
  -3   0 -11 1567.34   74.69
  -3   0 -11 1431.76   73.79
  -3   0 -11 1535.15   77.79
  -3   0 -11 1596.04   91.79
  -3   0 -11 1671.43   68.29
  -3   0  11 1607.54   83.09
   3   0  13   -6.30   19.10
   3   0 -13   41.70   23.00
   3   0  13   36.70   32.90
   3   0 -13   -7.50   22.50
   3   0 -13   38.90   23.30
   3   0  13   26.40   17.00
   3   0  13   10.00   17.60
   3   0  13   -4.60   31.50
   3   0 -13  -13.50   20.60
   3   0  13   35.00   21.00
   3   0 -13    6.90   19.80
   3   0  13    9.80   18.40
   3   0  13    3.80   24.50
  -3   0 -13    2.90   16.60
  -3   0 -13   33.80   20.70
  -3   0  13    7.50   24.20
  -3   0  13   58.09   31.70
  -3   0 -13   32.10   25.40
  -3   0  13   26.70   21.50
  -3   0 -13   17.60   19.50
  -3   0 -13   60.39   29.30
   4   0   0 2736.13   97.29
   4   0   0 2757.12  112.69
   4   0   0 2826.42   96.19
   4   0   0 2572.34   81.09
   4   0   0 2886.11  105.29
   4   0   0 2526.55  101.69
   4   0   0 2617.94   91.89
   4   0   0 2806.62  112.29
  -4   0   0 2529.95   87.09
  -4   0   0 2669.43  106.79
  -4   0   0 2600.94   90.19
  -4   0   0 2763.52   83.49
  -4   0   0 2593.74  103.09
   4   0   2  108.19   26.10
   4   0  -2  131.29   28.10
   4   0   2   87.29   21.00
   4   0   2   88.89   24.50
   4   0  -2   91.69   31.00
   4   0  -2  106.89   25.50
   4   0   2   91.99   28.20
   4   0   2   66.19   27.70
   4   0  -2   58.19   25.90
   4   0  -2   71.49   19.30
   4   0  -2   90.39   23.90
   4   0  -2  111.19   27.20
  -4   0  -2  120.39   29.30
  -4   0  -2  110.69   28.80
  -4   0  -2   80.29   19.40
  -4   0  -2   97.99   24.20
  -4   0   2   62.39   31.90
  -4   0   2   63.39   23.30
  -4   0   2   82.49   21.60
  -4   0  -2  142.39   27.40
  -4   0   2  115.19   21.90
  -4   0  -2  123.19   17.50
  -4   0   2   90.19   30.10
   4   0   4   44.80   19.10
   4   0  -4   47.00   20.80
   4   0   4   49.30   20.60
   4   0  -4   78.39   22.50
   4   0  -4   69.09   19.50
   4   0  -4   17.40   24.20
   4   0  -4   60.59   22.10
   4   0   4   47.20   28.40
   4   0  -4   80.29   23.80
   4   0   4   50.89   26.00
   4   0   4   70.79   20.30
   4   0  -4   91.59   32.30
   4   0   4   57.99   23.00
  -4   0  -4   63.29   18.50
  -4   0   4   98.29   18.90
  -4   0   4   62.89   35.00
  -4   0   4   68.09   30.30
  -4   0  -4   81.99   22.80
  -4   0  -4   44.70   16.90
  -4   0  -4   44.70   22.20
  -4   0  -4   88.69   25.50
  -4   0  -4   64.19   16.80
  -4   0   4   88.69   22.90
  -4   0   4   71.19   19.30
  -4   0   4   80.89   34.80
   4   0   6 1810.82   90.79
   4   0  -6 1717.93   79.79
   4   0   6 1616.24   83.99
   4   0   6 1795.82   80.39
   4   0  -6 1792.52   83.89
   4   0   6 1821.02   97.29
   4   0  -6 1770.12   78.49
   4   0   6 1585.84   94.69
   4   0  -6 1934.51  115.29
   4   0   6 1748.33   72.99
  -4   0  -6 1741.43   67.99
  -4   0  -6 1741.03   76.49
  -4   0   6 1650.03   77.99
  -4   0  -6 1730.63   68.69
  -4   0  -6 1706.43   68.29
  -4   0   6 1597.84   92.29
  -4   0  -6 1827.02   83.69
  -4   0   6 1828.62  115.09
  -4   0   6 1731.23   61.69
  -4   0  -6 1716.63   78.99
  -4   0  -6 1697.93   89.69
   4   0   8  780.92   53.39
   4   0  -8  797.82   63.09
   4   0   8  714.83   53.99
   4   0   8  715.83   76.69
   4   0   8  764.22   75.39
   4   0   8  775.62   61.19
   4   0  -8  866.01   55.89
   4   0  -8  655.33   63.59
   4   0   8  726.93   77.39
  -4   0  -8  799.72   58.29
  -4   0  -8  778.52   56.59
  -4   0  -8  688.53   62.09
  -4   0   8  764.32   56.69
  -4   0  -8  800.32   51.79
  -4   0  -8  808.12   50.59
  -4   0   8  707.73   70.49
  -4   0   8  938.91   74.49
   4   0  10  104.79   40.90
   4   0 -10   77.79   28.30
   4   0 -10   10.50   26.40
   4   0 -10  109.09   36.80
   4   0  10  116.39   36.20
   4   0 -10   93.59   29.50
   4   0  10  162.08   37.60
   4   0  10   84.09   27.70
   4   0  10  113.09   42.30
  -4   0 -10   57.99   28.70
  -4   0 -10   90.29   31.80
  -4   0  10   97.49   29.90
  -4   0  10   80.29   38.70
  -4   0 -10   78.89   26.50
  -4   0 -10   86.89   25.60
  -4   0 -10  118.39   29.70
  -4   0  10  101.29   40.10
   5   0  -1   61.29   29.50
   5   0  -1   15.20   23.00
   5   0   1   20.40   17.30
   5   0  -1   29.20   19.70
   5   0   1    0.50   27.10
   5   0  -1   10.40   28.00
   5   0   1   10.10   18.70
   5   0   1  -14.70   25.80
   5   0   1   -1.20   19.50
  -5   0  -1   20.50   21.50
  -5   0   1   22.70   22.80
  -5   0  -1   12.50   22.00
  -5   0   1    6.50   23.80
  -5   0   1    9.40   16.00
  -5   0  -1    2.90   17.50
   0  -1 -17 1808.92   95.29
   0   1  17 1532.25   98.49
   0   1  17 1819.02  102.89
   0  -1 -17 1847.52  117.49
   0   1  17 1821.92   92.89
   0  -1 -17 1798.22  101.79
   0   1  17 1962.00   98.59
   0  -1 -17 1810.32   90.09
   0   1  17 1855.91   89.59
   0  -1 -17 1791.92   99.49
   0   1  17 1683.03   97.69
   0  -1 -17 1828.32  105.09
   0  -1 -15   46.90   27.70
   0   1  15  -23.70   45.20
   0   1  15   50.89   26.10
   0   1  15   68.39   23.40
   0   1  15   66.39   25.00
   0   1  15   22.00   27.00
   0  -1 -15  108.79   38.30
   0  -1 -15   48.60   28.40
   0  -1 -15   58.29   25.00
   0   1  15   43.60   25.90
   0   1  15   66.69   21.40
   0  -1 -15   83.19   31.20
   0   1  15   87.79   32.20
   0  -1 -15   80.59   25.10
   0   1  13   47.20   15.60
   0   1  13   50.19   24.50
   0   1  13   61.89   19.70
   0   1  13   48.40   17.30
   0  -1 -13   34.70   24.50
   0  -1 -13   51.29   16.80
   0  -1 -13   51.49   17.60
   0   1  13   49.50   22.00
   0   1  13   57.09   26.50
   0   1  13  107.09   27.10
   0  -1 -13   68.29   26.10
   0   1  13   45.60   21.40
   0  -1 -13   71.39   23.70
   0  -1 -13   20.00   16.50
   0   1  13    4.40   35.50
   0  -1 -13   44.00   20.00
   0   1  13   53.59   21.90
   0  -1 -13   43.50   20.50
   0   1  13   64.69   20.40
   0   1  11 2536.15   90.49
   0  -1 -11 2506.85   94.99
   0   1  11 2623.74   97.29
   0   1  11 2595.74   79.59
   0   1  11 2323.77   91.89
   0  -1 -11 2431.86   83.49
   0  -1 -11 2497.55   71.99
   0   1  11 2413.36   80.99
   0  -1 -11 2464.85  112.79
   0   1  11 2647.14   94.09
   0  -1 -11 2472.85   95.69
   0   1  11 2449.95  118.69
   0  -1 -11 2591.84  100.19
   0  -1 -11 2405.46   87.29
   0   1  11 2503.35   92.99
   0   1  11 2394.76   93.79
   0  -1 -11 2572.84  100.29
   0   1  11 2483.35   75.79
   0  -1 -11 2713.03   88.69
   0   1   9 1551.04   65.29
   0   1   9 1562.24   52.49
   0   1   9 1538.95   50.59
   0   1   9 1575.24   65.19
   0   1   9 1548.65   66.89
   0  -1  -9 1550.84   61.19
   0  -1  -9 1622.64   58.29
   0   1   9 1464.05   52.09
   0   1   9 1419.96   53.79
   0  -1  -9 1588.04   66.39
   0  -1  -9 1561.44   48.70
   0  -1  -9 1466.95   64.49
   0   1   9 1516.95   62.99
   0   1   9 1551.04   52.99
   0  -1  -9 1401.66   59.69
   0  -1  -9 1504.05   68.59
   0   1   9 1548.25   86.69
   0   1   9 1560.94   60.69
   0   1   9 1578.14   67.29
   0  -1  -9 1650.13   64.39
   0  -1  -9 1468.95   58.89
   0   1   9 1579.74   62.19
   0  -1  -9 1650.43   81.79
   0  -1  -9 1526.45   60.89
   0   1   7  231.28   26.90
   0   1   7  239.08   26.20
   0  -1  -7  284.27   29.00
   0   1   7  249.08   22.10
   0   1   7  235.28   24.60
   0   1   7  240.48   17.80
   0   1   7  248.68   38.40
   0  -1  -7  219.18   23.20
   0   1   7  242.48   29.20
   0  -1  -7  275.87   27.70
   0   1   7  256.17   23.00
   0  -1  -7  229.98   28.40
   0  -1  -7  282.87   36.40
   0  -1  -7  176.18   22.00
   0  -1  -7  263.47   31.80
   0  -1  -7  245.48   33.20
   0   1   7  249.38   29.20
   0   1   7  273.17   26.40
   0   1   7  297.87   30.10
   0   1   7  218.18   26.40
   0  -1  -7  279.37   27.60
   0  -1  -7  287.57   32.00
   0  -1  -7  289.77   18.60
   0  -1  -7  289.07   27.50
   0   1   7  330.57   22.70
   0  -1  -5 1453.05   50.39
   0  -1  -5 1413.36   54.19
   0   1   5 1479.15   54.79
   0  -1  -5 1461.75   46.40
   0   1   5 1401.96   43.60
   0  -1  -5 1432.66   44.80
   0  -1  -5 1459.95   62.89
   0  -1  -5 1400.76   62.09
   0  -1  -5 1461.65   52.09
   0   1   5 1488.55   46.70
   0  -1  -5 1403.06   51.89
   0   1   5 1612.94   74.39
   0  -1  -5 1453.35   48.90
   0  -1  -5 1369.76   39.60
   0   1   5 1438.56   45.10
   0  -1  -5 1415.46   49.20
   0   1   5 1489.55   54.99
   0  -1  -5 1453.55   39.00
   0  -1  -5 1392.16   53.89
   0   1   5 1401.16   41.40
   0   1   5 1489.75   51.29
   0   1   5 1416.46   50.29
   0   1   5 1389.96   47.90
   0   1   3 5326.27  117.19
   0   1   3 5592.64  121.59
   0   1   3 5299.27  118.29
   0  -1  -3 5620.04  122.19
   0  -1  -3 5551.74  120.19
   0  -1  -3 5421.86  132.39
   0  -1  -3 5264.97  108.89
   0  -1  -3 5389.56  127.79
   0   1   3 5483.35  120.09
   0   1   3 5725.93  108.59
   0   1   3 5566.44  115.19
   0   1   3 5685.43  120.29
   0  -1  -3 5621.64  116.59
   0  -1  -3 5621.44  137.39
   0  -1  -3 5462.45  120.69
   0   1   3 5452.25  116.19
   0   1   3 5511.85  143.79
   0  -1  -3 5412.36  111.19
   0  -1  -3 5521.65  116.99
   0   1   3 5555.34  110.39
   0   1   3 5536.85  125.29
   0   1   3 5409.46  112.29
   0  -1  -3 5313.07  119.79
   0   1   3 5506.85  116.39
   0   1   3 5354.16  111.09
   0  -1  -3 5400.76  120.99
   0   1   3 5364.66  111.19
   0   1   3 5260.77  126.19
   0  -1  -3 5514.75  125.69
   0   1   3 5521.35  118.19
   0   1   1   13.90    5.20
   0   1   1   26.30    6.90
   0  -1  -1   19.00    6.30
   0   1   1    8.20    4.80
   0  -1  -1   11.20    5.70
   0   1   1   11.30    7.10
   0  -1  -1   17.80    6.90
   0  -1  -1    7.40    5.70
   0  -1  -1   16.10    5.30
   0   1   1   16.20    6.00
   0   1   1   16.90    5.30
   0  -1  -1   15.00    6.60
   0  -1  -1   21.50   14.20
   0  -1  -1   12.00    5.70
   0  -1  -1   20.90    5.00
   0  -1  -1   27.50    5.90
   0  -1  -1   14.00    4.40
   0  -1  -1   21.30    6.50
   0   1   1   16.40    5.70
   0  -1  -1   20.40    8.10
   0   1   1   16.60    6.30
   0   1   1   19.10    6.10
   0   1   1   22.90    5.90
   0  -1  -1   18.30    4.70
   0   1   1   18.70    7.30
   0   1   1   19.00    6.80
   0  -1  -1   17.20    5.90
   0   1   1   15.40    6.30
   0  -1  -1   29.00    7.10
   0  -1  -1   20.70    8.30
   0  -1  -1   21.40    7.40
   0   1   1   20.80    4.90
   0   1   1   20.80    7.10
   0   1   1   11.20    5.10
   0  -1  -1   21.30    7.30
   0   1   1   20.90    6.70
   0  -1  -1   15.70    5.80
   0   1   1   21.60    6.20
   0  -1  -1   21.50    6.10
   0   1   1   25.90    8.00
   0  -1  -1   25.40    9.20
   0   1   1   29.30    7.30
   0   1   1   20.20    5.00
   0   1   1   26.30   13.40
   0  -1  -1   16.20    5.50
   0   1  -1   20.20    4.00
   0  -1   1   20.70    4.60
   0   1  -1   26.40    6.30
   0   1  -1   23.70    4.30
   0   1  -1   24.50    5.60
   0   1  -1   19.10    5.70
   0   1  -1   20.40    4.70
   0  -1   1   21.60    4.40
   0   1  -1   25.00    7.00
   0  -1   1   22.60    5.20
   0  -1   1    8.10    3.80
   0   1  -1   13.40    4.50
   0  -1   1   22.70    6.20
   0   1  -1   14.90    4.60
   0   1  -1   21.50    5.60
   0   1  -1   17.90    5.10
   0   1  -1   14.60    4.10
   0  -1   1   14.90    5.20
   0  -1   1   20.80    8.10
   0   1  -1   17.10    4.10
   0   1  -1   16.90    4.20
   0  -1   1   18.00    4.70
   0  -1   1   19.90    4.60
   0  -1   1   23.30    5.50
   0  -1   1   16.10    6.10
   0  -1   1   25.10    6.80
   0  -1   1   19.20    4.60
   0  -1   1   27.30    6.40
   0   1  -1   15.40    4.60
   0   1  -1   15.80    5.20
   0  -1   1   17.80    5.70
   0   1  -1   22.00    6.10
   0   1  -1   19.10    4.50
   0  -1   1   20.70    4.90
   0  -1   1   24.40    5.20
   0  -1   1   21.60    5.30
   0  -1   1   20.20    3.90
   0  -1   3 5252.97  102.29
   0   1  -3 5588.64  112.59
   0   1  -3 5417.96  116.09
   0   1  -3 5322.87  109.09
   0  -1   3 5533.05  116.99
   0   1  -3 5448.25  116.79
   0   1  -3 5399.16  113.49
   0  -1   3 5543.25  108.39
   0   1  -3 5522.35  111.69
   0   1  -3 5390.46  112.79
   0  -1   3 5438.06  115.29
   0   1  -3 5559.64  114.79
   0  -1   3 5559.14  118.99
   0  -1   3 5375.36  116.59
   0   1  -3 5217.28  104.29
   0   1  -3 5500.85  116.09
   0  -1   3 5540.65  113.09
   0   1  -3 5541.85  112.09
   0   1  -3 5522.75  106.89
   0  -1   3 5479.35  112.19
   0  -1   3 5512.55  114.29
   0  -1   3 5563.44  121.99
   0  -1   3 5504.75  107.29
   0   1  -3 5497.25  116.79
   0  -1   3 5541.65  111.89
   0  -1   3 5613.34  116.59
   0  -1   3 5531.95  107.79
   0  -1   5 1421.26   39.70
   0   1  -5 1369.46   33.00
   0   1  -5 1369.46   46.00
   0   1  -5 1364.46   46.10
   0   1  -5 1380.86   31.50
   0  -1   5 1397.06   47.00
   0   1  -5 1428.46   41.40
   0   1  -5 1444.46   41.80
   0  -1   5 1385.36   47.50
   0   1  -5 1363.76   43.60
   0  -1   5 1388.86   47.30
   0  -1   5 1406.36   49.30
   0   1  -5 1364.06   43.70
   0  -1   5 1447.46   37.70
   0  -1   5 1393.96   37.70
   0   1  -5 1422.86   50.89
   0   1  -5 1386.06   38.30
   0  -1   5 1425.66   44.80
   0   1  -5 1408.76   44.90
   0   1  -5 1394.36   49.60
   0  -1   5 1368.06   41.50
   0  -1   5 1370.46   43.20
   0  -1   5 1406.16   42.40
   0   1  -5 1429.06   46.70
   0  -1   5 1513.35   49.40
   0   1  -5 1463.35   48.60
   0   1  -7  245.88   17.10
   0  -1   7  242.08   14.80
   0   1  -7  249.97   10.30
   0   1  -7  240.68   18.40
   0  -1   7  288.67   20.70
   0  -1   7  201.98   19.50
   0   1  -7  253.67   27.10
   0  -1   7  269.67   27.40
   0  -1   7  265.77   28.80
   0   1  -7  255.67   22.80
   0   1  -7  295.37   28.30
   0   1  -7  216.08   25.80
   0   1  -7  256.57   30.40
   0   1  -7  275.57   27.70
   0  -1   7  218.28   20.80
   0   1  -7  244.48   10.30
   0  -1   7  273.27   16.80
   0  -1   7  287.47   17.80
   0  -1   7  275.17   19.60
   0   1  -7  281.47   22.70
   0  -1   7  270.07   31.50
   0  -1   7  227.38   23.50
   0  -1   7  272.17   26.70
   0   1  -7  248.78   21.70
   0  -1   7  284.07   21.30
   0  -1   7  255.77   26.90
   0   1  -9 1591.94   61.39
   0  -1   9 1548.65   62.19
   0   1  -9 1505.95   71.89
   0  -1   9 1461.85   55.79
   0   1  -9 1616.44   54.29
   0   1  -9 1496.65   59.39
   0   1  -9 1572.84   63.29
   0  -1   9 1557.94   59.19
   0  -1   9 1534.65   48.90
   0  -1   9 1518.25   54.69
   0  -1   9 1505.55   50.69
   0  -1   9 1575.24   55.99
   0  -1   9 1551.74   62.49
   0   1  -9 1479.75   53.99
   0  -1   9 1483.45   62.69
   0   1  -9 1524.45   38.00
   0   1  -9 1553.14   54.59
   0  -1   9 1591.44   71.59
   0  -1   9 1491.85   59.69
   0   1  -9 1612.24   63.89
   0  -1  11 2493.15   90.29
   0  -1  11 2527.35   77.19
   0  -1  11 2629.24   92.59
   0   1 -11 2517.25   84.99
   0   1 -11 2430.16   88.19
   0  -1  11 2576.14   84.79
   0  -1  11 2439.86  101.59
   0  -1  11 2619.64   93.39
   0  -1  11 2612.74   88.89
   0   1 -11 2603.94  107.99
   0  -1  11 2471.65   88.79
   0   1 -11 2423.66   77.79
   0  -1  11 2410.46   72.59
   0  -1  11 2671.63   82.79
   0   1 -11 2476.35   91.49
   0  -1  11 2511.85   81.89
   0  -1  11 2507.55   88.19
   0   1 -11 2591.04   79.19
   0   1 -11 2548.45   92.29
   0  -1  13   24.80   15.20
   0   1 -13    8.00   17.80
   0  -1  13   45.30   19.90
   0   1 -13   75.59   21.50
   0  -1  13   85.29   23.50
   0   1 -13  125.09   33.90
   0  -1  13   47.80   18.70
   0  -1  13   53.19   16.40
   0   1 -13   64.99   22.00
   0  -1  13   29.50   20.50
   0  -1  13   25.20   18.70
   0  -1  13   49.10   23.30
   0   1 -13   51.29   16.90
   0   1 -13   58.99   19.70
   0  -1  13   52.09   16.00
   0   1 -15   70.49   24.60
   0  -1  15   55.09   23.20
   0  -1  15  127.69   25.70
   0  -1  15   23.50   18.00
   0   1 -15   40.60   26.80
   0  -1  15   64.39   25.40
   0   1 -15   75.79   25.70
   0  -1  15   47.70   19.40
   0   1 -15   95.39   29.60
   0  -1  15   81.69   26.30
   0   1 -15   38.70   18.60
   0   1 -15   68.79   27.30
   0  -1  15   86.69   28.30
   0  -1  17 1733.73  110.59
   0  -1  17 1731.03   89.59
   0  -1  17 1867.81   87.79
   0   1 -17 1761.32   85.59
   0  -1  17 1725.73   94.59
   0   1 -17 1837.12   98.69
   0   1 -17 1896.01  115.89
   0  -1  17 1824.72   94.09
   0  -1  17 1819.62   98.49
   0  -1  17 1715.23   82.79
   0   1 -17 1834.52   93.19
   0   1 -17 1728.83   77.89
   1   1  16   92.89   35.30
   1   1  16   -8.90   20.70
   1   1  16    5.10   16.50
   1  -1 -16   -8.80   19.60
   1  -1 -16   56.99   25.60
   1  -1 -16   29.50   26.10
   1   1  16   11.70   31.10
   1   1  16   35.90   30.90
   1  -1 -16   -6.50   18.50
   1   1  16   42.50   26.20
   1   1  16   21.20   18.80
   1  -1 -16   10.20   21.20
   1   1  16    6.30   18.50
   1   1  16   34.90   20.60
  -1  -1 -16   11.10   21.40
  -1  -1 -16   44.50   29.00
  -1   1  16   18.30   18.40
  -1  -1 -16   19.70   24.80
  -1   1  16   24.90   22.40
  -1   1  16   25.30   24.70
  -1   1  16    3.40   19.50
  -1   1  16   12.50   23.30
  -1   1  16   28.60   24.70
  -1   1  16   25.30   25.00
  -1  -1 -16   43.10   24.30
   1   1  14 2206.38   90.29
   1   1  14 2006.60   94.89
   1   1  14 2005.70   97.39
   1   1  14 2116.89  108.19
   1   1  14 2235.48   97.59
   1  -1 -14 2216.18  102.59
   1  -1 -14 2262.17  105.89
   1   1  14 2338.07   91.19
   1   1  14 2150.98   81.49
   1  -1 -14 2312.57   99.09
   1  -1 -14 2165.08   89.69
   1   1  14 2287.17  112.49
   1  -1 -14 2217.08  101.69
   1   1  14 2166.08  102.89
   1  -1 -14 2041.20   80.49
  -1  -1 -14 2256.57   94.89
  -1   1  14 2304.17  103.09
  -1  -1 -14 1961.50  113.69
  -1  -1 -14 2161.48   96.49
  -1  -1 -14 2152.58   80.09
  -1   1  14 2072.59  132.19
  -1  -1 -14 2217.18   86.69
  -1   1  14 2150.98   94.19
  -1   1  14 2028.80   97.69
  -1  -1 -14 2120.09  103.39
  -1   1  14 2267.17   99.09
  -1   1  14 2267.07   90.89
  -1   1  14 2505.95  100.69
  -1   1  14 2198.28   88.89
  -1  -1 -14 2405.96   92.39
   1  -1 -12  755.42   55.39
   1  -1 -12  721.53   56.99
   1  -1 -12  752.82   46.00
   1  -1 -12  683.43   55.19
   1   1  12  887.41   67.59
   1  -1 -12  909.61   54.39
   1  -1 -12  800.62   42.00
   1  -1 -12  992.60   60.29
   1   1  12  821.22   58.39
   1   1  12  786.52   54.79
   1   1  12  879.91   67.59
   1   1  12  852.81   50.49
   1   1  12  801.22   49.60
   1   1  12  787.22   59.99
   1   1  12  816.42   53.69
   1  -1 -12  825.92   57.79
   1   1  12  806.02   45.50
  -1  -1 -12  845.32   50.79
  -1  -1 -12  819.92   59.19
  -1   1  12  886.61   55.99
  -1   1  12  831.02   56.09
  -1  -1 -12  746.03   50.39
  -1  -1 -12  946.61   69.39
  -1   1  12  835.12   49.20
  -1  -1 -12  858.11   53.19
  -1   1  12  820.82   54.49
  -1  -1 -12  723.13   51.29
  -1  -1 -12  817.72   53.09
  -1   1  12  875.11   50.79
  -1   1  12  759.12   57.59
  -1  -1 -12  941.51   47.50
  -1   1  12  777.92   87.49
  -1   1  12  912.11   40.60
  -1   1  12  766.02   54.69
   1  -1 -10  482.55   41.00
   1   1  10  405.46   36.60
   1   1  10  448.96   49.99
   1  -1 -10  501.95   49.50
   1   1  10  600.54   55.59
   1  -1 -10  436.26   40.90
   1   1  10  441.76   44.30
   1  -1 -10  414.76   46.80
   1   1  10  428.36   42.40
   1   1  10  426.36   42.90
   1  -1 -10  479.15   39.80
   1  -1 -10  331.57   40.30
   1   1  10  473.55   40.30
   1   1  10  483.55   51.09
   1  -1 -10  495.25   32.60
   1   1  10  445.46   34.20
   1  -1 -10  480.55   51.79
  -1   1  10  495.25   64.09
  -1  -1 -10  493.55   40.60
  -1  -1 -10  441.56   36.10
  -1   1  10  485.25   34.60
  -1  -1 -10  383.96   44.20
  -1   1  10  525.05   38.90
  -1   1  10  482.25   40.60
  -1   1  10  510.25   35.30
  -1   1  10  440.06   45.30
  -1   1  10  456.25   48.30
  -1  -1 -10  490.65   39.80
  -1  -1 -10  485.05   36.70
  -1   1  10  472.35   23.60
  -1  -1 -10  446.26   52.09
  -1  -1 -10  477.85   34.80
  -1  -1 -10  537.45   44.00
   1   1   8 1750.22   73.49
   1   1   8 1838.82   68.99
   1  -1  -8 1754.62   69.19
   1  -1  -8 1758.22   63.09
   1  -1  -8 1685.43   70.89
   1  -1  -8 1873.91   57.29
   1   1   8 1845.32   71.09
   1  -1  -8 1879.21   72.39
   1   1   8 1815.32   62.59
   1  -1  -8 1732.13   59.89
   1   1   8 1701.03   64.59
   1   1   8 1834.72   75.79
   1   1   8 1779.12   66.29
   1   1   8 1821.42   63.79
   1   1   8 1805.52   61.09
   1  -1  -8 1790.52   73.09
   1  -1  -8 1622.34   68.59
   1   1   8 1805.02   64.79
   1  -1  -8 1708.23   61.29
  -1   1   8 1800.52   70.29
  -1  -1  -8 1782.52   58.59
  -1  -1  -8 1819.82   73.29
  -1  -1  -8 1712.73   64.09
  -1   1   8 1779.42   44.90
  -1   1   8 1717.83   70.89
  -1  -1  -8 1906.51   65.79
  -1  -1  -8 1813.82   65.29
  -1   1   8 1732.73   61.79
  -1   1   8 1776.72   70.89
  -1   1   8 1723.43   57.09
  -1  -1  -8 1752.72   64.09
  -1  -1  -8 1789.82   61.49
  -1   1   8 1710.03   90.39
  -1   1   8 1760.52   63.39
  -1  -1  -8 1799.32   79.59
  -1   1   8 1768.02   59.29
   1   1   6 5016.10  124.79
   1   1   6 4826.42  116.09
   1  -1  -6 5023.20  117.59
   1   1   6 5014.20  117.49
   1   1   6 5076.19  118.89
   1  -1  -6 4891.41  126.49
   1   1   6 5147.29  118.69
   1  -1  -6 5046.80  133.39
   1  -1  -6 5033.90  127.49
   1  -1  -6 5044.80  128.99
   1   1   6 5055.99  119.69
   1  -1  -6 4918.71  130.79
   1  -1  -6 5000.30  108.19
   1  -1  -6 4828.72  117.89
   1  -1  -6 5013.40  158.88
   1   1   6 5125.29  127.59
   1  -1  -6 5157.48  121.79
   1  -1  -6 4814.62  127.19
   1   1   6 5020.70  116.69
   1   1   6 4681.23  113.79
   1   1   6 5017.50  114.19
   1   1   6 5226.98  130.69
   1   1   6 5017.00  125.79
   1   1   6 4953.80  131.09
  -1  -1  -6 4874.11  130.49
  -1  -1  -6 4947.41  121.09
  -1   1   6 5051.19  116.19
  -1   1   6 4966.30  112.29
  -1   1   6 4871.91  112.99
  -1  -1  -6 5092.79  119.69
  -1   1   6 4970.90  122.09
  -1   1   6 4984.40  131.99
  -1  -1  -6 4969.30  133.99
  -1  -1  -6 5168.68  124.39
  -1  -1  -6 5154.18  120.39
  -1   1   6 4966.60  118.09
  -1  -1  -6 5067.79  115.79
  -1   1   6 5068.39  153.98
  -1   1   6 4895.21  126.99
  -1   1   6 5069.09  129.19
  -1  -1  -6 5092.09  122.29
  -1  -1  -6 5090.59  114.99
   1  -1  -4  587.14   32.50
   1  -1  -4  567.84   24.90
   1  -1  -4  523.35   31.00
   1   1   4  512.45   25.60
   1   1   4  449.56   28.00
   1  -1  -4  584.54   33.20
   1  -1  -4  579.94   32.90
   1  -1  -4  522.55   27.20
   1  -1  -4  519.55   26.90
   1  -1  -4  538.25   27.60
   1  -1  -4  531.15   33.30
   1  -1  -4  577.64   20.40
   1  -1  -4  544.05   30.30
   1   1   4  521.65   24.80
   1  -1  -4  545.45   41.70
   1  -1  -4  515.45   17.30
   1   1   4  543.15   29.90
   1   1   4  543.55   32.70
   1   1   4  500.25   25.20
   1   1   4  512.85   32.70
   1  -1  -4  554.14   28.20
   1   1   4  559.04   28.60
   1   1   4  486.15   32.30
   1   1   4  529.95   23.70
   1   1   4  556.54   26.00
   1   1   4  549.54   27.20
  -1  -1  -4  554.64   31.10
  -1  -1  -4  594.04   25.30
  -1  -1  -4  550.44   27.90
  -1   1   4  503.95   31.00
  -1  -1  -4  534.65   30.90
  -1   1   4  573.24   26.90
  -1  -1  -4  538.95   23.20
  -1  -1  -4  548.85   27.10
  -1  -1  -4  567.74   27.20
  -1   1   4  570.54   21.00
  -1   1   4  577.04   35.10
  -1   1   4  615.44   48.80
  -1   1   4  568.84   24.80
  -1   1   4  557.44   35.00
  -1   1   4  536.75   25.20
  -1  -1  -4  588.24   29.40
  -1   1   4  521.05   30.10
  -1   1   4  581.74   18.50
  -1   1   4  536.35   27.80
   1  -1  -2  100.99   19.60
   1   1   2   65.79   13.10
   1   1   2  101.39   12.60
   1   1   2   96.39    7.00
   1  -1  -2   89.09    6.50
   1  -1  -2  100.79   11.10
   1  -1  -2  108.29   16.50
   1  -1  -2   87.89   15.80
   1   1   2   85.09   13.30
   1  -1  -2   85.29   12.10
   1   1   2  111.49   12.00
   1  -1  -2   95.59   11.30
   1   1   2  102.59   13.00
   1  -1  -2   96.09   17.00
   1  -1  -2  131.19   13.50
   1   1   2   76.19   12.60
   1  -1  -2   98.49   12.30
   1  -1  -2   99.49   15.30
   1   1   2   99.59   12.30
   1   1   2   69.29   12.10
   1   1   2   88.19   15.10
   1   1   2   96.79    9.50
   1  -1  -2   95.29   13.00
   1  -1  -2   81.69   10.30
   1  -1  -2  103.79   12.70
   1  -1  -2   83.79   14.10
   1   1   2  105.99   10.80
   1  -1  -2   85.59   12.30
   1   1   2   99.49   12.20
  -1   1   2   89.29   11.40
  -1  -1  -2   94.09   13.30
  -1   1   2   97.39   21.70
  -1   1   2  105.69   11.10
  -1   1   2  105.79   16.50
  -1  -1  -2   80.19   12.30
  -1   1   2  104.19   15.00
  -1   1   2  108.99   13.70
  -1  -1  -2  106.89   11.80
  -1  -1  -2   86.99   19.50
  -1   1   2  109.39   14.10
  -1   1   2   98.29   14.30
  -1  -1  -2   85.99   11.80
  -1  -1  -2   77.79   11.20
  -1  -1  -2  114.79    9.10
  -1  -1  -2   91.59   12.60
  -1   1   2   87.99   11.60
  -1   1   2   92.79    9.90
  -1  -1  -2  105.99   12.80
  -1   1   2  119.59   19.40
   1  -1   0 9443.25  185.28
   1   1   0 9424.56  184.98
   1   1   0 9630.14  185.58
   1  -1   0 9659.43  191.58
   1  -1   0 9416.06  187.48
   1  -1   0 9886.81  191.88
   1  -1   0 9940.31  202.38
   1  -1   0 9587.54  188.28
   1  -1   0 9674.53  187.68
   1   1   0 9453.75  188.68
   1  -1   0 9485.25  183.98
   1  -1   0 9491.45  195.88
   1  -1   0 9514.05  200.18
   1   1   0 9776.62  199.68
   1   1   0 9129.09  184.78
   1  -1   0 9742.33  195.88
   1  -1   0 9683.73  190.78
   1   1   0 9440.66  191.98
   1   1   0 9937.81  189.38
   1  -1   0 9790.62  195.78
   1   1   0 9973.50  181.78
   1  -1   0 9466.35  176.88
   1   1   0 9548.64  183.68
   1   1   0 9682.43  184.78
   1  -1   0 9547.14  205.88
   1  -1   0 9472.35  198.08
   1   1   0 9548.94  200.88
   1   1   0 9665.73  194.58
  -1  -1   0 9455.55  183.78
  -1  -1   0 9718.73  185.48
  -1  -1   0 9505.85  182.18
  -1  -1   0 9654.23  183.38
  -1   1   0 9638.83  186.58
  -1  -1   0 9590.74  186.68
  -1  -1   0 9855.11  186.98
  -1   1   0 9684.23  192.88
  -1   1   0 9887.51  183.08
  -1  -1   0 9437.96  201.98
  -1  -1   0 9363.96  189.18
  -1  -1   0 9650.73  191.88
  -1  -1   0 9686.23  199.68
  -1  -1   0 9354.16  183.18
  -1   1   0 9258.47  186.28
  -1   1   0 9639.44  196.28
  -1   1   0 9467.65  212.58
  -1  -1   0 9424.16  186.08
  -1   1   0 9540.35  191.78
  -1   1   0 9367.86  194.68
  -1   1   0 9066.09  185.28
  -1   1   0 9706.13  184.38
  -1  -1   0 9320.47  187.68
  -1  -1   0 9999.00  186.88
   1   1  -2   93.09   15.40
   1  -1   2  101.69   13.80
   1   1  -2   81.29   10.70
   1  -1   2   82.69   10.60
   1  -1   2   74.19   10.50
   1  -1   2   87.19    7.70
   1  -1   2  110.39   11.80
   1  -1   2  115.79   10.40
   1  -1   2   94.89   13.20
   1  -1   2  102.39   14.30
   1   1  -2  107.69   12.50
   1  -1   2  106.19   21.20
   1   1  -2   85.69   11.20
   1   1  -2   91.79    9.90
   1   1  -2  107.99   12.60
   1  -1   2   88.39   12.50
   1   1  -2  124.69   13.50
   1  -1   2   97.49   15.00
   1  -1   2   96.29   10.80
   1  -1   2  136.09   18.90
   1  -1   2  115.29   15.60
   1   1  -2   91.89   14.70
   1   1  -2   74.69    9.10
   1  -1   2  105.49   12.50
   1  -1   2   96.89   11.00
   1  -1   2   86.89   11.70
  -1   1  -2  118.79   16.50
  -1   1  -2  119.29   11.20
  -1  -1   2   91.59    6.60
  -1   1  -2   91.79   10.30
  -1  -1   2   80.49   14.00
  -1  -1   2   99.09    7.50
  -1  -1   2   91.69   13.70
  -1   1  -2  111.49   11.60
  -1   1  -2   88.59    9.70
  -1   1  -2   87.59   11.90
  -1  -1   2   92.39   15.00
  -1   1  -2  124.39   14.60
  -1   1  -2  117.89   11.30
  -1  -1   2   81.39    9.90
  -1  -1   2  113.39   13.70
  -1  -1   2  115.29    8.30
  -1  -1   2   88.19    7.70
  -1   1  -2  106.59   10.90
  -1  -1   2   95.79   10.00
  -1   1  -2   78.89   15.20
  -1   1  -2  122.59   14.20
   1   1  -4  526.55   21.60
   1  -1   4  472.25   27.60
   1  -1   4  554.04   23.00
   1   1  -4  515.25   30.00
   1  -1   4  611.94   40.40
   1   1  -4  539.25   25.90
   1   1  -4  541.35   17.50
   1  -1   4  563.74   24.70
   1  -1   4  526.05   27.00
   1   1  -4  545.85   26.30
   1  -1   4  565.44   20.80
   1  -1   4  562.64   30.40
   1  -1   4  580.94   31.60
   1  -1   4  566.64   32.30
   1  -1   4  570.04   25.80
   1  -1   4  577.74   27.80
   1  -1   4  617.24   36.70
   1  -1   4  522.15   23.80
   1   1  -4  516.25   25.90
   1  -1   4  529.55   18.30
   1   1  -4  531.25   27.50
   1   1  -4  551.24   29.20
   1   1  -4  544.35   24.40
  -1  -1   4  548.85   20.00
  -1   1  -4  587.34   17.80
  -1   1  -4  520.55   22.70
  -1  -1   4  540.55   27.20
  -1  -1   4  551.54   22.20
  -1   1  -4  522.05   24.10
  -1   1  -4  505.35   27.00
  -1   1  -4  567.24   28.60
  -1  -1   4  546.65   20.00
  -1   1  -4  554.84   24.40
  -1   1  -4  521.25   27.90
  -1  -1   4  544.95   18.50
  -1  -1   4  548.75   32.00
  -1   1  -4  546.95   29.00
  -1  -1   4  517.45   30.10
  -1   1  -4  550.14   20.90
  -1  -1   4  577.54   29.90
  -1  -1   4  566.24   18.50
  -1   1  -4  638.64   32.70
   1   1  -6 4834.02  118.99
   1  -1   6 4964.60  118.29
   1   1  -6 4987.70  123.09
   1  -1   6 4694.83  127.99
   1  -1   6 5012.90  117.09
   1  -1   6 5062.29  127.19
   1  -1   6 4996.70  117.59
   1  -1   6 4967.00  125.29
   1  -1   6 4956.20  116.49
   1  -1   6 5130.69  126.99
   1   1  -6 4844.82  120.69
   1  -1   6 5039.50  116.09
   1  -1   6 4715.43  128.19
   1  -1   6 4926.61  109.59
   1  -1   6 5079.49  130.89
   1   1  -6 4924.61  112.19
   1   1  -6 4973.90  113.79
   1   1  -6 4951.60  119.59
   1   1  -6 5155.48  119.89
   1  -1   6 5043.50  101.79
   1   1  -6 4971.10  100.19
   1   1  -6 5024.90  116.59
   1  -1   6 5074.09  125.59
   1  -1   6 4940.61  111.69
   1   1  -6 5068.79  121.39
  -1   1  -6 5255.47  113.79
  -1  -1   6 4946.51  110.59
  -1   1  -6 4937.91  124.39
  -1  -1   6 5067.39  128.69
  -1  -1   6 5048.49  116.99
  -1  -1   6 5057.69  118.59
  -1   1  -6 4998.70  125.39
  -1   1  -6 5107.49  122.99
  -1  -1   6 5022.70  122.89
  -1  -1   6 5052.09  101.89
  -1   1  -6 5043.30  116.99
  -1  -1   6 4883.51  114.59
  -1  -1   6 5053.39  109.69
  -1   1  -6 5079.59  113.39
  -1   1  -6 5099.39  101.49
  -1  -1   6 4968.10  126.19
  -1  -1   6 5216.38  122.59
  -1  -1   6 4963.00  140.69
  -1   1  -6 4974.40  109.39
  -1   1  -6 5185.18  104.49
  -1  -1   6 5078.09  119.19
  -1   1  -6 5065.79  123.89
  -1   1  -6 5028.50  113.99
   1  -1   8 1717.53   62.49
   1   1  -8 1703.23   45.10
   1  -1   8 1849.42   69.99
   1  -1   8 1640.84   58.79
   1  -1   8 1869.41   60.39
   1   1  -8 1779.82   62.09
   1   1  -8 1786.52   54.59
   1   1  -8 1792.32   61.49
   1  -1   8 1755.62   68.09
   1  -1   8 1776.72   56.79
   1  -1   8 1791.82   67.79
   1  -1   8 1815.32   70.29
   1  -1   8 1795.42   68.29
   1  -1   8 1814.42   74.39
   1   1  -8 1774.42   57.19
   1   1  -8 1771.72   65.49
   1  -1   8 1794.02   57.59
   1   1  -8 1763.12   65.99
   1  -1   8 1692.13   54.49
   1  -1   8 1751.42   59.69
   1   1  -8 1727.43   61.99
   1   1  -8 1806.52   63.59
  -1   1  -8 1722.13   69.99
  -1   1  -8 1835.82   67.59
  -1  -1   8 1799.02   62.59
  -1   1  -8 1663.73   65.99
  -1   1  -8 1804.92   53.19
  -1  -1   8 1765.22   56.29
  -1  -1   8 1740.43   56.09
  -1   1  -8 1868.21   59.09
  -1   1  -8 1789.72   55.59
  -1   1  -8 1753.32   56.59
  -1  -1   8 1706.63   64.39
  -1   1  -8 1695.73   63.49
  -1  -1   8 1814.02   55.49
  -1  -1   8 1809.52   64.89
  -1  -1   8 1746.63   81.09
  -1  -1   8 1706.33   48.80
  -1   1  -8 1832.22   61.19
  -1  -1   8 1724.53   54.59
  -1  -1   8 1783.82   63.19
  -1  -1   8 1655.63   68.89
   1   1 -10  534.95   41.40
   1  -1  10  435.16   52.89
   1  -1  10  450.05   30.80
   1  -1  10  516.85   48.50
   1  -1  10  490.15   33.90
   1   1 -10  432.46   33.00
   1  -1  10  422.16   43.90
   1  -1  10  452.35   31.90
   1  -1  10  423.76   41.70
   1  -1  10  447.26   27.90
   1   1 -10  513.95   35.90
   1   1 -10  410.26   21.90
   1   1 -10  446.86   41.60
   1   1 -10  437.56   36.80
   1  -1  10  516.65   33.60
   1  -1  10  446.56   43.20
   1  -1  10  468.95   44.50
   1   1 -10  446.36   44.70
   1  -1  10  420.66   30.60
   1   1 -10  545.65   36.20
  -1   1 -10  475.35   38.40
  -1   1 -10  452.05   32.40
  -1  -1  10  431.36   34.80
  -1   1 -10  481.25   30.10
  -1   1 -10  521.55   43.60
  -1  -1  10  444.76   55.99
  -1   1 -10  436.56   34.00
  -1  -1  10  452.45   28.80
  -1  -1  10  411.76   28.90
  -1  -1  10  453.25   46.20
  -1  -1  10  488.25   36.80
  -1   1 -10  447.96   46.50
  -1  -1  10  512.05   27.00
  -1  -1  10  516.95   37.80
  -1  -1  10  398.16   26.00
  -1  -1  10  455.45   37.60
  -1   1 -10  448.36   24.90
  -1   1 -10  446.66   35.50
   1   1 -12  811.92   54.19
   1  -1  12  872.41   56.09
   1   1 -12  913.51   51.19
   1   1 -12  706.03   44.60
   1   1 -12  842.72   62.59
   1  -1  12  745.83   51.79
   1  -1  12  878.31   48.30
   1  -1  12  752.22   44.40
   1  -1  12  784.52   64.19
   1  -1  12  806.12   38.40
   1   1 -12  826.62   47.90
   1  -1  12  926.81   49.60
   1  -1  12  797.92   56.99
   1   1 -12  768.62   49.80
   1  -1  12  845.22   44.10
   1   1 -12  751.62   52.49
   1  -1  12  841.52   52.99
   1  -1  12  791.42   59.49
  -1   1 -12  822.12   49.10
  -1  -1  12  785.12   56.19
  -1  -1  12  765.32   68.49
  -1   1 -12  752.82   54.59
  -1   1 -12  788.62   47.50
  -1   1 -12  834.62   53.79
  -1  -1  12  814.32   38.10
  -1  -1  12  803.22   52.99
  -1  -1  12  729.73   50.29
  -1   1 -12  736.83   49.90
  -1  -1  12  768.82   50.79
  -1   1 -12  760.22   40.90
  -1   1 -12  863.21   56.69
  -1  -1  12  804.12   38.40
  -1  -1  12  746.23   41.90
  -1   1 -12  755.82   60.59
  -1  -1  12  776.22   51.49
  -1   1 -12  814.82   36.70
   1  -1  14 2099.69   79.29
   1   1 -14 2149.58   98.69
   1   1 -14 2246.68   87.89
   1  -1  14 2274.27   87.39
   1  -1  14 2189.88  101.19
   1  -1  14 2200.08   86.79
   1   1 -14 2029.20   93.39
   1  -1  14 2369.36   90.49
   1  -1  14 2118.49   93.19
   1  -1  14 2269.67   96.09
   1  -1  14 2241.98   95.79
   1  -1  14 2289.07  114.29
   1   1 -14 2234.18   83.79
   1   1 -14 2085.49   84.29
  -1   1 -14 2160.48   88.99
  -1   1 -14 2021.70   93.99
  -1  -1  14 2146.69   98.09
  -1   1 -14 2134.39   87.69
  -1  -1  14 2166.58   93.49
  -1  -1  14 2267.97   96.69
  -1  -1  14 2158.08   82.29
  -1   1 -14 2240.08  113.29
  -1  -1  14 2134.09   92.29
  -1  -1  14 2215.58   93.29
  -1   1 -14 2128.99  100.39
  -1  -1  14 2319.77  117.39
  -1   1 -14 2271.37   76.99
  -1  -1  14 2292.97   85.89
   1   1 -16   24.30   22.00
   1  -1  16   12.40   24.60
   1   1 -16   17.40   22.00
   1   1 -16   40.60   22.10
   1  -1  16   86.89   36.80
   1  -1  16   -1.40   25.20
   1  -1  16   27.20   21.90
   1   1 -16    4.80   17.90
   1  -1  16   27.70   21.90
   1   1 -16   44.20   24.90
   1  -1  16   19.00   16.70
   1  -1  16   22.20   18.00
  -1  -1  16   54.69   19.90
  -1   1 -16   48.30   25.40
  -1   1 -16   67.79   34.90
  -1  -1  16   10.30   16.00
  -1   1 -16   38.30   26.10
  -1   1 -16   25.70   17.30
  -1  -1  16   15.60   19.30
  -1   1 -16   43.60   24.00
  -1  -1  16    3.30   18.40
  -1   1 -16   38.50   24.30
  -1  -1  16   37.30   26.50
  -1  -1  16   20.60   22.80
   2   1  15   26.00   26.30
   2  -1 -15   51.89   26.20
   2  -1 -15   52.09   25.40
   2  -1 -15   51.59   22.70
   2  -1 -15   -5.50   22.70
   2  -1 -15   84.69   31.50
   2   1  15   46.10   25.20
   2   1  15   56.89   27.70
   2   1  15   54.99   26.70
   2  -1 -15   78.79   30.00
   2   1  15   24.30   20.00
   2   1  15   40.90   23.50
   2   1  15   68.69   31.30
  -2   1  15   40.80   28.20
  -2   1  15   66.49   32.50
  -2  -1 -15  115.79   35.70
  -2  -1 -15   56.89   25.80
  -2   1  15   69.59   27.00
  -2   1  15   30.50   22.30
  -2   1  15   36.00   26.80
  -2  -1 -15   38.60   24.20
  -2  -1 -15   28.30   31.20
  -2   1  15  -11.90   16.40
   2   1  13   46.80   24.00
   2  -1 -13   37.40   19.80
   2   1  13   31.60   19.80
   2   1  13   42.30   18.50
   2   1  13   74.29   25.00
   2  -1 -13   32.90   26.00
   2  -1 -13    8.20   21.50
   2  -1 -13   46.70   22.70
   2  -1 -13   53.99   24.50
   2   1  13   36.10   23.20
   2  -1 -13    7.30   18.20
   2   1  13   50.59   26.00
   2   1  13   27.90   19.90
   2   1  13   41.70   27.90
   2   1  13   30.40   22.70
   2  -1 -13   22.40   24.00
  -2   1  13   43.80   27.90
  -2  -1 -13   68.99   25.70
  -2   1  13   72.19   26.20
  -2  -1 -13  100.89   26.30
  -2  -1 -13   52.39   22.00
  -2  -1 -13   49.80   28.40
  -2  -1 -13   17.90   16.90
  -2   1  13   35.90   22.00
  -2   1  13   80.39   30.80
  -2   1  13   61.99   21.40
  -2   1  13   36.40   23.80
  -2  -1 -13   45.30   19.90
  -2  -1 -13   47.90   26.50
   2  -1 -11 1775.22   79.49
   2  -1 -11 1777.92   83.49
   2   1  11 1808.12   80.29
   2  -1 -11 1631.04   76.99
   2   1  11 1810.82   82.79
   2  -1 -11 1794.82   76.29
   2  -1 -11 1781.42   75.29
   2   1  11 1782.92   84.09
   2   1  11 1846.52   72.79
   2   1  11 1762.82   71.69
   2  -1 -11 1883.81   92.19
   2   1  11 1770.42   80.59
   2   1  11 1868.31   83.09
   2  -1 -11 1825.92   88.79
   2   1  11 1891.71   75.29
   2   1  11 1835.52   86.19
  -2  -1 -11 1723.43   73.09
  -2  -1 -11 1643.04   90.09
  -2   1  11 1984.60   86.99
  -2  -1 -11 1781.52   76.59
  -2  -1 -11 1885.71   70.29
  -2   1  11 1851.51   86.99
  -2   1  11 1728.63  115.49
  -2   1  11 1874.81   65.59
  -2   1  11 1856.21   67.79
  -2  -1 -11 2051.99   91.79
  -2  -1 -11 1802.32   75.39
  -2   1  11 1743.43   83.29
  -2  -1 -11 1871.41   77.99
  -2   1  11 1931.21   73.29
   2  -1  -9 1113.69   61.39
   2  -1  -9 1167.88   54.99
   2   1   9 1124.99   61.69
   2   1   9 1222.18   56.19
   2   1   9 1218.38   60.19
   2  -1  -9 1156.18   57.39
   2   1   9 1150.18   57.39
   2   1   9 1171.48   61.89
   2   1   9 1122.49   51.49
   2  -1  -9 1304.27   73.69
   2  -1  -9 1081.49   63.89
   2  -1  -9 1159.78   59.49
   2   1   9 1155.18   58.09
   2   1   9 1215.68   54.19
   2  -1  -9 1195.98   59.79
   2   1   9 1154.78   65.09
   2   1   9 1145.79   54.59
   2   1   9 1187.58   50.79
   2  -1  -9 1169.58   65.09
  -2   1   9 1084.79   49.70
  -2   1   9 1058.29   60.59
  -2  -1  -9 1235.98   53.49
  -2  -1  -9 1181.58   55.79
  -2   1   9 1014.40   84.99
  -2  -1  -9 1154.58   56.09
  -2   1   9 1134.69   64.49
  -2   1   9 1192.48   62.29
  -2  -1  -9 1061.49   64.89
  -2  -1  -9 1111.19   51.89
  -2   1   9 1070.39   45.40
  -2   1   9 1098.49   45.80
  -2  -1  -9 1007.30   49.70
  -2  -1  -9 1108.19   62.89
   2   1   7  174.48   20.70
   2  -1  -7  180.38   26.30
   2  -1  -7  170.18   27.40
   2   1   7  152.08   23.40
   2   1   7  176.28   24.10
   2  -1  -7  185.48   32.90
   2   1   7  216.88   27.00
   2  -1  -7  179.48   31.20
   2  -1  -7  187.08   25.30
   2  -1  -7  136.69   16.30
   2  -1  -7  200.08   30.40
   2  -1  -7  183.98   26.10
   2   1   7  168.18   26.50
   2   1   7  157.68   23.80
   2   1   7  138.99   29.40
   2   1   7  208.18   29.30
   2   1   7  161.88   25.60
   2   1   7  177.48   13.20
   2  -1  -7  223.38   29.40
   2   1   7  170.58   27.00
  -2  -1  -7  224.78   26.00
  -2   1   7  207.98   42.90
  -2  -1  -7  191.78   22.70
  -2   1   7  185.98   18.30
  -2   1   7  183.98   28.90
  -2   1   7  194.28   23.30
  -2   1   7  211.08   25.00
  -2   1   7  238.88   31.40
  -2  -1  -7  130.39   23.30
  -2  -1  -7  227.28   33.00
  -2  -1  -7  188.78   24.10
  -2  -1  -7  168.58   23.10
  -2   1   7  190.38   21.40
  -2   1   7  178.98   30.30
  -2  -1  -7  193.38   22.30
  -2   1   7  184.38   30.40
   2   1   5  888.81   40.50
   2  -1  -5  886.21   43.50
   2   1   5  871.91   40.00
   2   1   5  836.92   49.20
   2  -1  -5  932.01   50.39
   2   1   5  901.91   42.90
   2  -1  -5  865.81   41.00
   2   1   5  864.11   46.90
   2  -1  -5  862.51   37.90
   2   1   5  887.61   39.80
   2  -1  -5  857.21   42.50
   2  -1  -5  894.11   38.20
   2  -1  -5  851.01   25.40
   2  -1  -5  879.91   41.20
   2  -1  -5  809.62   47.70
   2  -1  -5  891.11   52.59
   2   1   5  847.22   44.70
   2  -1  -5  821.52   42.70
   2   1   5  833.22   29.50
   2   1   5  843.42   33.00
   2   1   5  878.01   44.70
  -2   1   5  914.11   40.30
  -2  -1  -5  832.72   34.70
  -2  -1  -5  868.51   39.40
  -2   1   5  818.92   48.80
  -2  -1  -5  822.92   34.20
  -2  -1  -5  872.31   32.50
  -2  -1  -5  816.22   37.90
  -2   1   5  880.31   36.90
  -2   1   5  992.90   68.49
  -2  -1  -5  926.31   46.40
  -2   1   5  840.52   24.40
  -2   1   5  851.11   42.20
  -2  -1  -5  841.02   42.40
  -2  -1  -5  797.12   42.40
  -2   1   5  827.72   43.70
  -2   1   5 1005.80   37.00
  -2   1   5  829.92   28.20
  -2   1   5  782.42   49.90
  -2   1   5  854.71   47.00
  -2   1   5  891.61   49.80
  -2   1   5  832.92   34.10
   2  -1  -3 3590.04   73.59
   2  -1  -3 3624.04  106.09
   2  -1  -3 3400.16  109.09
   2  -1  -3 3563.34   83.19
   2   1   3 3774.92   91.69
   2  -1  -3 3642.74   83.39
   2  -1  -3 3647.64   98.29
   2  -1  -3 3706.73  104.19
   2  -1  -3 3579.74   95.29
   2   1   3 3732.23   92.09
   2   1   3 3638.94  106.89
   2   1   3 3365.26  101.79
   2  -1  -3 3647.74  121.39
   2   1   3 3456.85   94.29
   2  -1  -3 3588.34   96.79
   2   1   3 3694.03   84.19
   2   1   3 3754.42   97.79
   2  -1  -3 3665.83   89.39
   2   1   3 3732.93   91.49
   2   1   3 3614.94  105.99
   2  -1  -3 3593.44   95.79
  -2   1   3 3756.02  104.49
  -2  -1  -3 3713.83   99.39
  -2   1   3 3522.65   97.69
  -2  -1  -3 3682.33   94.99
  -2   1   3 3669.63   90.09
  -2  -1  -3 3674.03   85.99
  -2   1   3 3656.73   86.59
  -2   1   3 3656.13  108.89
  -2   1   3 3652.43  104.89
  -2   1   3 3715.53  125.69
  -2   1   3 3718.13   73.59
  -2   1   3 3558.94   90.29
  -2  -1  -3 3734.73  100.89
  -2  -1  -3 3714.03   91.89
  -2   1   3 3626.74   95.79
  -2  -1  -3 3632.44   88.19
  -2  -1  -3 3689.13   86.39
   2  -1  -1    4.00    6.40
   2   1   1   35.60   13.00
   2   1   1   10.40    7.30
   2  -1  -1   24.30    5.90
   2  -1  -1    5.30    9.80
   2  -1  -1   15.10    4.60
   2  -1  -1   15.90   11.20
   2   1   1   11.90    4.50
   2   1   1    7.60    5.30
   2   1   1   17.10    9.10
   2   1   1   11.20    5.90
   2  -1  -1   12.30    6.20
   2  -1  -1   20.10    7.50
   2   1   1   23.20    9.20
   2  -1  -1   18.40    8.90
   2  -1  -1   11.50   11.90
   2   1   1   11.30   12.00
   2  -1  -1   25.10   14.80
   2  -1  -1    8.90    7.70
   2  -1  -1    5.70    6.40
   2   1   1   18.50    8.50
   2   1   1   26.00   11.00
   2   1   1   -6.70    9.30
   2  -1  -1    4.30    6.00
  -2   1   1   13.60    5.20
  -2  -1  -1   13.90    7.80
  -2   1   1    6.80    6.50
  -2  -1  -1    6.80    7.10
  -2   1   1   19.90    5.30
  -2   1   1   12.80    5.80
  -2  -1  -1   10.30    8.70
  -2   1   1   17.20    6.00
  -2   1   1   25.30   14.30
  -2   1   1   19.10   17.40
  -2   1   1   11.70    6.70
  -2   1   1   10.30   17.10
  -2   1   1   16.90    8.10
  -2  -1  -1   15.90    8.10
  -2  -1  -1   12.90    7.80
  -2   1   1   19.40    7.20
  -2   1   1   10.40    8.80
  -2  -1  -1    5.00    8.30
   2   1  -1    7.10    6.20
   2  -1   1   18.50    6.90
   2   1  -1    6.50    5.30
   2  -1   1    2.70   10.50
   2   1  -1   13.40   10.60
   2  -1   1   24.10    9.80
   2   1  -1   24.30   13.10
   2  -1   1   13.00    3.40
   2   1  -1    9.70    8.50
   2   1  -1   15.00   12.60
   2  -1   1   28.50   14.90
   2  -1   1   18.40    7.70
   2   1  -1   25.90    9.70
   2   1  -1   18.10    8.80
   2  -1   1   12.40    6.80
   2  -1   1   31.00    6.40
   2   1  -1    7.40    6.00
   2   1  -1   12.30    8.60
   2  -1   1   25.00    7.50
   2  -1   1   10.30    9.10
   2   1  -1   10.50    9.10
   2  -1   1   17.50    9.10
   2  -1   1    6.70   10.20
   2   1  -1   15.20    5.70
   2  -1   1   13.40    7.70
  -2  -1   1    9.10    5.60
  -2   1  -1    8.30    6.20
  -2   1  -1    7.50    5.20
  -2  -1   1   21.20    8.90
  -2  -1   1    4.90    9.00
  -2   1  -1    9.10    6.80
  -2  -1   1    5.10    6.40
  -2  -1   1   17.60    7.20
  -2  -1   1   14.10   10.20
  -2   1  -1   34.40   17.70
  -2  -1   1   20.90   13.80
  -2   1  -1    3.90    5.20
  -2   1  -1   15.80    6.50
  -2   1  -1   -3.00    6.30
  -2   1  -1   14.80    7.40
  -2   1  -1    8.80   12.40
   2  -1   3 3781.62   96.99
   2  -1   3 3721.23   90.49
   2  -1   3 3692.93  103.09
   2  -1   3 3632.14   89.19
   2  -1   3 3681.33  111.99
   2  -1   3 3575.44  102.79
   2  -1   3 3663.33   86.99
   2  -1   3 3810.22   86.89
   2   1  -3 3573.44   96.49
   2  -1   3 3647.03   93.29
   2   1  -3 3739.43  113.09
   2   1  -3 3650.63   99.09
   2   1  -3 3636.14   88.09
   2  -1   3 3720.63  102.19
   2   1  -3 3739.83   96.19
   2  -1   3 3691.23   95.19
   2   1  -3 3651.63   88.89
   2   1  -3 3649.63   93.19
   2   1  -3 3551.34  104.19
   2   1  -3 3721.33   88.49
   2  -1   3 3714.13   76.69
  -2   1  -3 3680.03   88.89
  -2   1  -3 3670.03   86.59
  -2  -1   3 3778.62  103.69
  -2   1  -3 3763.82   96.79
  -2   1  -3 3768.92   95.59
  -2   1  -3 3701.93   89.59
  -2  -1   3 3698.23  106.79
  -2   1  -3 3791.12  105.39
  -2   1  -3 3655.73   77.89
  -2   1  -3 3619.74   95.99
  -2  -1   3 3648.03   85.49
  -2  -1   3 3626.84   90.29
  -2  -1   3 3639.44   99.19
  -2   1  -3 3752.92  103.09
  -2  -1   3 3691.73  100.09
  -2  -1   3 3545.15   78.79
  -2  -1   3 3564.54  113.29
  -2   1  -3 3690.03   87.19
   2  -1   5  784.72   35.70
   2  -1   5  884.01   43.50
   2  -1   5  856.51   33.50
   2  -1   5  872.81   49.10
   2  -1   5  881.21   44.90
   2  -1   5  866.81   40.30
   2   1  -5  834.72   36.60
   2   1  -5  812.52   32.50
   2  -1   5  886.51   36.10
   2  -1   5  885.31   47.10
   2   1  -5  796.02   42.90
   2   1  -5  947.51   43.80
   2  -1   5  837.22   35.70
   2   1  -5  909.51   38.90
   2   1  -5  826.32   40.00
   2  -1   5  860.81   51.59
   2   1  -5  842.32   39.40
   2  -1   5  814.42   42.30
   2  -1   5  872.91   38.50
   2  -1   5  860.91   27.70
  -2  -1   5  909.71   59.29
  -2  -1   5  819.32   25.00
  -2  -1   5  820.62   44.60
  -2   1  -5  848.12   44.90
  -2  -1   5  845.62   41.50
  -2   1  -5  873.01   36.50
  -2  -1   5  799.62   31.50
  -2  -1   5  809.82   39.20
  -2  -1   5  751.52   25.60
  -2   1  -5  825.52   38.40
  -2   1  -5  833.72   44.20
  -2   1  -5  849.91   33.70
  -2  -1   5  920.21   49.50
  -2   1  -5  890.11   37.00
  -2   1  -5  834.72   34.50
  -2   1  -5  836.32   41.80
  -2  -1   5  848.72   41.10
   2  -1   7  182.08   23.20
   2  -1   7  181.08   34.60
   2  -1   7  153.98   21.30
   2   1  -7  160.98   22.70
   2  -1   7  162.38   26.90
   2   1  -7  153.98   23.30
   2   1  -7  180.18   26.40
   2   1  -7  184.68   17.90
   2   1  -7  234.68   29.60
   2  -1   7  222.58   30.40
   2  -1   7  198.18   25.50
   2  -1   7  199.28   21.70
   2  -1   7  174.78   28.70
   2   1  -7  197.28   25.00
   2  -1   7  189.08   33.10
   2  -1   7  180.88   24.40
   2   1  -7  173.58   20.70
   2   1  -7  201.58   26.80
  -2   1  -7  210.38   24.60
  -2  -1   7  150.08   15.80
  -2  -1   7  174.98   36.60
  -2  -1   7  187.18   24.80
  -2   1  -7  236.88   24.70
  -2  -1   7  183.78   24.90
  -2  -1   7  173.28   13.20
  -2   1  -7  174.78   27.30
  -2  -1   7  152.78   21.70
  -2  -1   7  171.78   22.40
  -2   1  -7  212.98   21.20
  -2   1  -7  173.68   24.40
  -2  -1   7  189.78   17.50
  -2  -1   7  198.48   17.40
  -2   1  -7  180.08   21.30
  -2  -1   7  251.87   38.70
  -2   1  -7  214.28   29.40
  -2   1  -7  202.28   22.70
   2  -1   9 1063.99   54.59
   2   1  -9 1106.79   54.89
   2   1  -9 1124.79   40.80
   2   1  -9 1158.68   56.89
   2   1  -9 1094.19   52.09
   2  -1   9 1043.60   57.89
   2  -1   9 1173.78   53.99
   2  -1   9 1171.38   50.69
   2   1  -9 1037.50   57.89
   2  -1   9 1145.89   68.79
   2  -1   9 1194.98   51.19
   2   1  -9 1078.39   55.99
   2  -1   9 1116.29   64.89
   2   1  -9 1186.48   56.09
   2  -1   9 1144.99   63.69
   2  -1   9 1142.49   63.69
   2  -1   9 1204.08   54.79
  -2  -1   9 1155.18   65.39
  -2   1  -9 1093.39   48.20
  -2  -1   9 1083.89   44.70
  -2   1  -9 1183.18   60.49
  -2  -1   9 1042.80   77.19
  -2   1  -9 1106.99   58.49
  -2  -1   9 1190.28   47.10
  -2   1  -9 1230.68   65.39
  -2  -1   9 1115.29   52.39
  -2   1  -9 1118.79   44.90
  -2   1  -9 1206.68   55.99
  -2  -1   9 1173.88   43.40
  -2  -1   9 1096.39   56.79
  -2   1  -9 1160.18   47.80
  -2  -1   9 1114.99   54.89
  -2  -1   9 1206.78   55.39
  -2   1  -9 1128.79   52.89
  -2   1  -9 1100.99   48.60
  -2   1  -9 1102.59   46.70
   2  -1  11 1717.03   86.49
   2  -1  11 1874.71   88.49
   2  -1  11 1712.43   77.09
   2   1 -11 1897.91   76.79
   2   1 -11 1859.51   85.49
   2  -1  11 1974.20   89.19
   2   1 -11 1781.12   76.59
   2   1 -11 1851.91   79.09
   2  -1  11 1814.22   75.59
   2  -1  11 1571.54   81.59
   2  -1  11 1800.52   93.29
   2  -1  11 1904.31   73.39
   2   1 -11 1873.51   73.59
   2  -1  11 1827.12   72.59
   2  -1  11 1812.92   71.29
  -2   1 -11 1972.70   80.99
  -2   1 -11 1861.41   63.39
  -2   1 -11 1952.40   60.79
  -2  -1  11 2003.60   79.89
  -2   1 -11 1806.12   85.29
  -2  -1  11 1892.71  107.39
  -2   1 -11 1977.30   69.59
  -2  -1  11 1895.21   89.79
  -2  -1  11 1735.63   71.69
  -2   1 -11 1928.81   76.59
  -2   1 -11 1756.82   80.69
  -2  -1  11 1863.51   64.79
  -2   1 -11 1810.42   66.39
  -2   1 -11 1906.01   92.39
  -2  -1  11 1852.11   83.39
  -2   1 -11 1889.41   64.19
  -2  -1  11 2067.09   81.29
  -2   1 -11 1779.32   67.49
   2   1 -13   49.50   22.20
   2   1 -13   33.70   22.20
   2  -1  13   11.80   23.10
   2  -1  13   42.60   31.10
   2  -1  13   19.60   18.60
   2   1 -13   58.49   25.20
   2  -1  13   53.39   17.70
   2   1 -13   38.30   21.20
   2   1 -13   21.40   19.40
   2  -1  13   38.00   23.20
   2  -1  13   -1.90   27.50
   2  -1  13   55.59   19.00
   2  -1  13   56.99   20.60
   2  -1  13   19.70   21.40
  -2   1 -13   49.10   21.60
  -2  -1  13   58.69   22.10
  -2  -1  13   40.20   22.50
  -2  -1  13   39.80   19.00
  -2   1 -13   43.10   16.40
  -2   1 -13   52.49   22.00
  -2  -1  13   41.30   25.50
  -2   1 -13   48.80   22.00
  -2   1 -13   19.90   17.60
  -2   1 -13   55.39   16.30
  -2  -1  13   73.69   17.40
  -2   1 -13   38.90   25.20
  -2   1 -13   35.20   15.00
  -2  -1  13   13.80   19.70
  -2   1 -13   34.30   19.40
   2  -1  15   55.49   37.20
   2  -1  15   71.09   38.10
   2   1 -15   34.20   24.00
   2  -1  15   64.29   21.60
   2   1 -15   82.59   29.40
   2  -1  15   28.40   29.70
   2  -1  15    7.40   23.20
   2  -1  15   92.79   27.50
   2  -1  15   67.39   29.50
   2   1 -15   -1.80   18.10
   2  -1  15   44.00   24.90
   2   1 -15   67.59   28.60
  -2   1 -15   61.49   28.10
  -2  -1  15   42.30   24.70
  -2   1 -15   67.29   35.00
  -2   1 -15   67.99   30.40
  -2   1 -15   57.09   24.80
  -2  -1  15   25.60   21.50
  -2  -1  15    0.70   23.60
  -2  -1  15   68.89   30.00
   3   1  14 1358.76   84.09
   3  -1 -14 1284.57   81.29
   3   1  14 1393.06   77.89
   3   1  14 1522.35   97.89
   3  -1 -14 1341.37   84.49
   3  -1 -14 1403.06   95.59
   3   1  14 1398.06   87.99
   3  -1 -14 1529.85   80.89
   3   1  14 1274.87   81.49
   3  -1 -14 1263.27   75.79
  -3  -1 -14 1284.37   99.69
  -3  -1 -14 1394.96   82.19
  -3   1  14 1458.45   98.09
  -3  -1 -14 1400.56   81.09
  -3   1  14 1530.95   90.49
  -3  -1 -14 1437.16   93.99
  -3   1  14 1411.46   88.99
  -3   1  14 1556.04   96.89
   3   1  12  485.15   62.69
   3  -1 -12  525.45   60.59
   3  -1 -12  432.26   55.49
   3   1  12  449.46   54.29
   3  -1 -12  676.33   78.09
   3   1  12  489.95   58.59
   3   1  12  474.95   52.69
   3   1  12  440.86   48.90
   3  -1 -12  410.76   56.39
   3  -1 -12  518.45   55.99
   3  -1 -12  462.75   52.39
  -3  -1 -12  467.15   64.09
  -3   1  12  513.25   60.99
  -3  -1 -12  487.15   53.89
  -3   1  12  512.65   64.09
  -3  -1 -12  454.15   49.10
  -3   1  12  528.75   69.99
  -3  -1 -12  600.84   67.19
  -3   1  12  544.35   60.09
   3  -1 -10  198.18   38.40
   3  -1 -10  182.28   35.50
   3   1  10  257.57   38.00
   3  -1 -10  191.88   32.50
   3   1  10  244.28   36.50
   3  -1 -10  244.68   36.60
   3  -1 -10  212.28   37.30
   3   1  10  264.57   38.90
   3   1  10  228.08   42.20
   3   1  10  293.97   44.40
   3  -1 -10  216.18   43.60
   3   1  10  212.28   41.20
   3   1  10  195.38   34.30
  -3   1  10  165.18   24.90
  -3  -1 -10  218.88   35.30
  -3   1  10  246.18   38.70
  -3  -1 -10  177.68   29.40
  -3   1  10  232.98   40.40
  -3  -1 -10  203.88   32.50
  -3  -1 -10  192.58   36.70
  -3   1  10  201.68   41.20
  -3  -1 -10  154.38   34.60
  -3   1  10  306.57   48.10
   3   1   8  964.70   62.39
   3  -1  -8  916.21   51.79
   3   1   8 1006.00   54.19
   3  -1  -8  920.21   64.99
   3   1   8 1015.70   57.49
   3   1   8 1016.10   60.19
   3   1   8  901.01   53.99
   3  -1  -8  942.61   57.99
   3  -1  -8  954.70   55.89
   3   1   8 1008.30   60.59
   3  -1  -8  972.00   63.39
   3   1   8  979.10   67.79
   3  -1  -8  970.50   56.09
  -3   1   8  911.81   91.89
  -3  -1  -8 1037.10   53.99
  -3  -1  -8  929.01   56.59
  -3  -1  -8  949.11   49.60
  -3  -1  -8 1001.70   65.89
  -3   1   8 1098.19   66.89
  -3   1   8  958.10   59.09
  -3   1   8  935.71   61.99
  -3   1   8 1006.90   45.60
  -3   1   8  948.51   68.29
  -3  -1  -8  926.21   51.99
  -3  -1  -8 1003.60   60.19
  -3   1   8  965.10   65.69
   3   1   6 2280.17   83.69
   3   1   6 2517.35   96.49
   3   1   6 2318.67   98.69
   3  -1  -6 2564.94   99.19
   3  -1  -6 2265.17  104.69
   3   1   6 2330.27   82.99
   3  -1  -6 2460.55   88.09
   3   1   6 2278.57   94.99
   3   1   6 2445.06   89.49
   3  -1  -6 2353.06   93.49
   3   1   6 2357.76   79.69
   3  -1  -6 2406.76   86.39
  -3   1   6 2381.56   96.79
  -3   1   6 2391.76  126.39
  -3   1   6 2219.58  102.19
  -3  -1  -6 2370.26   75.79
  -3  -1  -6 2345.77   81.09
  -3   1   6 2326.77   88.49
  -3   1   6 2198.38   77.19
  -3  -1  -6 2286.47   93.69
  -3   1   6 2313.57   70.99
  -3  -1  -6 2460.75   80.09
  -3   1   6 2405.86   95.09
  -3   1   6 2414.46   93.89
  -3  -1  -6 2254.77   87.69
  -3  -1  -6 2372.06   87.39
   3   1   4  175.58   24.70
   3  -1  -4  193.38   27.50
   3  -1  -4  201.08   31.80
   3  -1  -4  152.08   28.50
   3  -1  -4  197.38   39.40
   3   1   4  172.68   31.90
   3   1   4  146.09   27.90
   3   1   4  157.08   23.10
   3   1   4  170.38   24.00
   3   1   4  172.58   30.00
   3  -1  -4  145.39   22.80
   3   1   4  160.58   17.30
   3  -1  -4  176.58   20.80
   3   1   4  154.58   28.00
   3  -1  -4  140.69   24.40
  -3  -1  -4  180.58   26.60
  -3   1   4  210.48   24.30
  -3  -1  -4  247.68   28.50
  -3   1   4  245.08   39.70
  -3   1   4  231.58   26.40
  -3  -1  -4  205.48   28.00
  -3  -1  -4  179.18   23.90
  -3   1   4  181.88   43.90
  -3   1   4  163.68   24.80
  -3  -1  -4  151.58   19.90
  -3   1   4  144.89   34.30
  -3  -1  -4  184.68   28.30
  -3   1   4  126.59   27.90
  -3   1   4  201.28   33.70
  -3   1   4  170.68   21.70
  -3  -1  -4  145.39   17.80
  -3   1   4  213.98   24.10
   3   1   2   75.29   13.60
   3  -1  -2   70.79   19.00
   3   1   2   70.59   20.40
   3   1   2   75.69   21.30
   3   1   2   53.29   22.10
   3  -1  -2   59.39   15.80
   3  -1  -2  102.69   23.90
   3   1   2   57.59   15.40
   3   1   2   46.50   17.50
   3   1   2   49.90   13.70
   3  -1  -2   63.09   15.10
   3  -1  -2   62.09   20.10
   3   1   2   72.99   16.10
   3  -1  -2   58.39   17.20
  -3   1   2   68.69   18.80
  -3   1   2   60.79   24.90
  -3   1   2   69.29   30.60
  -3   1   2  113.39   30.00
  -3  -1  -2   59.79   17.90
  -3   1   2   69.09   14.60
  -3  -1  -2   58.79   17.30
  -3   1   2   95.19   15.10
  -3   1   2   80.69   14.50
  -3  -1  -2   51.79   15.20
  -3   1   2   93.89   10.80
  -3  -1  -2   83.19   12.50
  -3   1   2   75.29   13.30
  -3   1   2   61.39   13.80
  -3  -1  -2   41.40    9.20
  -3  -1  -2   71.39   18.50
  -3  -1  -2   70.99   16.60
   3  -1   0 3886.81  120.89
   3  -1   0 3791.22  130.89
   3  -1   0 4041.00  110.49
   3  -1   0 3976.60  114.49
   3  -1   0 3864.81  110.19
   3   1   0 3845.02  117.69
   3   1   0 3932.51  120.29
   3   1   0 3615.74  122.69
   3   1   0 3927.41  103.79
   3   1   0 4011.00   99.89
   3  -1   0 3946.21  112.69
   3  -1   0 3764.42  117.79
   3   1   0 3888.61  128.09
   3   1   0 3906.61  103.99
   3   1   0 3862.51  115.09
   3  -1   0 3829.12  108.69
  -3   1   0 3842.72  121.19
  -3   1   0 3823.22   90.19
  -3  -1   0 3700.83  120.89
  -3  -1   0 3879.11  113.59
  -3   1   0 3899.21   98.59
  -3   1   0 3861.61  123.29
  -3   1   0 3927.11   99.29
  -3   1   0 3818.72   95.39
  -3   1   0 3907.11   94.39
  -3  -1   0 3893.01  107.19
  -3  -1   0 3957.30  110.09
  -3  -1   0 3911.11  102.89
  -3   1   0 3956.80  119.29
  -3  -1   0 3875.11  111.49
  -3   1   0 3916.71  111.39
   3  -1   2   29.10   16.70
   3   1  -2   89.99   19.30
   3  -1   2   84.69    9.60
   3  -1   2   41.30   16.70
   3   1  -2   60.29   16.60
   3  -1   2   71.19   16.40
   3  -1   2   62.59   18.60
   3  -1   2   87.19   19.80
   3  -1   2   80.59   16.00
   3   1  -2   85.69   20.50
   3   1  -2   65.39   20.40
   3   1  -2   47.10   19.70
   3   1  -2   75.39   26.30
   3  -1   2   61.89   26.00
   3   1  -2   70.89   15.50
   3   1  -2   75.39   14.50
   3   1  -2   74.29   18.00
   3   1  -2   73.59   15.40
   3   1  -2   68.89   14.60
   3  -1   2   78.29   19.10
   3  -1   2   86.29   24.70
   3   1  -2   92.79   22.30
  -3   1  -2   89.09   15.30
  -3  -1   2   90.39   19.20
  -3   1  -2   95.49   26.40
  -3  -1   2   59.99   15.50
  -3   1  -2   90.59   16.50
  -3  -1   2   60.89   12.00
  -3  -1   2   63.09   19.50
  -3  -1   2   91.29   26.10
  -3  -1   2   72.09   16.50
  -3   1  -2   67.89   15.30
  -3  -1   2   84.49   22.90
  -3   1  -2   73.79   20.50
  -3   1  -2   99.79   27.10
  -3  -1   2   77.09   22.90
  -3   1  -2   88.59   14.90
  -3  -1   2   57.39   19.70
  -3   1  -2   95.79   16.90
   3  -1   4  201.88   30.30
   3   1  -4  205.58   27.40
   3  -1   4  185.18   28.50
   3   1  -4  263.37   30.80
   3   1  -4  153.98   26.70
   3  -1   4  217.58   25.90
   3   1  -4  155.48   21.20
   3  -1   4  147.99   23.80
   3  -1   4  193.88   14.20
   3  -1   4  139.59   32.00
   3  -1   4  185.48   29.50
   3   1  -4  140.09   33.30
   3  -1   4  173.18   26.10
   3  -1   4  152.28   23.40
   3   1  -4  159.98   24.00
   3  -1   4  219.08   37.90
   3   1  -4  181.18   29.00
   3   1  -4  184.08   22.90
   3  -1   4  198.28   16.20
  -3   1  -4  210.08   23.00
  -3  -1   4  182.38   25.10
  -3   1  -4  233.28   28.00
  -3  -1   4  147.99   25.50
  -3   1  -4  169.48   28.90
  -3  -1   4  156.18   23.40
  -3   1  -4  188.48   23.60
  -3  -1   4  184.28   34.10
  -3  -1   4  191.68   39.20
  -3  -1   4  169.68   22.90
  -3   1  -4  156.28   28.30
  -3  -1   4  200.58   20.00
  -3   1  -4  175.68   22.80
  -3  -1   4  199.98   20.00
  -3  -1   4  188.38   33.70
  -3  -1   4  142.59   27.00
  -3   1  -4  217.18   33.00
   3  -1   6 2273.27  103.49
   3  -1   6 2453.35   68.99
   3   1  -6 2453.35   83.69
   3  -1   6 2392.26   90.79
   3   1  -6 2336.07   74.79
   3   1  -6 2409.36   89.69
   3  -1   6 2340.77   95.09
   3  -1   6 2498.35   88.59
   3  -1   6 2292.37   84.79
   3   1  -6 2234.38   76.89
   3   1  -6 2214.18   76.59
   3  -1   6 2515.35  102.49
   3   1  -6 2348.27   81.49
   3   1  -6 2340.27   88.29
   3  -1   6 2296.97   76.59
  -3   1  -6 2336.87   75.39
  -3  -1   6 2371.66   62.99
  -3   1  -6 2283.57   95.19
  -3  -1   6 2340.97   74.19
  -3   1  -6 2318.77   75.19
  -3  -1   6 2376.56   81.59
  -3   1  -6 2278.37   88.49
  -3   1  -6 2329.27   77.09
  -3  -1   6 2228.48   69.79
  -3   1  -6 2261.17   73.89
  -3   1  -6 2533.25   86.59
  -3  -1   6 2305.37   80.79
  -3  -1   6 2238.18   85.69
  -3   1  -6 2422.86   73.99
  -3  -1   6 2282.77   91.49
  -3  -1   6 2403.66  118.89
  -3  -1   6 2389.06   97.19
   3   1  -8  878.81   58.09
   3   1  -8  949.51   58.19
   3   1  -8  943.81   51.89
   3  -1   8  963.10   58.49
   3   1  -8  981.20   50.39
   3  -1   8  970.70   57.69
   3  -1   8  810.72   67.19
   3  -1   8  924.31   44.30
   3   1  -8  992.60   45.20
   3  -1   8 1001.90   55.59
   3  -1   8 1021.60   72.69
   3  -1   8  815.42   59.79
   3   1  -8  950.30   52.69
   3  -1   8  978.60   50.39
   3   1  -8  929.21   49.40
  -3   1  -8  959.00   50.69
  -3   1  -8  922.91   62.09
  -3  -1   8  941.51   50.89
  -3   1  -8  894.01   45.00
  -3  -1   8  959.90   56.69
  -3   1  -8 1022.50   47.40
  -3   1  -8 1004.50   58.09
  -3  -1   8 1059.69   68.89
  -3   1  -8 1019.80   48.80
  -3  -1   8  974.30   51.79
  -3   1  -8 1086.19   49.99
  -3   1  -8  876.21   48.80
  -3  -1   8  998.80   81.09
  -3   1  -8  984.30   59.09
   3   1 -10  243.28   36.20
   3   1 -10  180.78   34.60
   3   1 -10  166.58   35.90
   3  -1  10  206.18   34.80
   3   1 -10  205.38   33.30
   3  -1  10  148.79   29.70
   3  -1  10  282.77   53.59
   3  -1  10  184.98   37.80
   3  -1  10  194.48   43.90
   3  -1  10  253.37   31.00
   3  -1  10  253.77   35.20
   3   1 -10  188.48   30.10
  -3   1 -10  179.38   35.20
  -3  -1  10  234.68   36.70
  -3   1 -10  270.57   39.70
  -3   1 -10  240.48   30.80
  -3  -1  10  255.17   35.30
  -3   1 -10  237.98   32.30
  -3  -1  10  282.27   47.90
  -3  -1  10  205.98   30.00
  -3   1 -10  223.98   32.90
  -3   1 -10  218.68   28.90
  -3   1 -10  266.37   35.00
  -3   1 -10  209.88   28.90
  -3   1 -10  231.78   32.90
   3   1 -12  479.95   55.09
   3  -1  12  440.46   54.09
   3  -1  12  480.15   51.09
   3   1 -12  643.94   69.59
   3  -1  12  459.15   58.09
   3  -1  12  583.64   43.00
   3   1 -12  522.15   56.59
   3  -1  12  510.75   72.89
   3  -1  12  495.35   69.79
   3   1 -12  457.95   49.70
   3  -1  12  570.34   65.99
   3  -1  12  373.76   44.80
  -3  -1  12  387.16   58.99
  -3   1 -12  462.35   45.70
  -3   1 -12  488.25   50.19
  -3  -1  12  433.56   53.69
  -3   1 -12  418.46   57.09
  -3   1 -12  544.85   52.09
  -3   1 -12  299.77   52.89
  -3   1 -12  552.74   44.30
  -3  -1  12  506.15   50.29
  -3   1 -12  466.75   52.69
   3   1 -14 1221.18   82.39
   3  -1  14 1286.97  104.69
   3   1 -14 1394.16   77.99
   3  -1  14 1275.17   79.59
   3  -1  14 1293.07   93.79
   3   1 -14 1322.77   78.39
   3   1 -14 1449.06   92.09
   3  -1  14 1334.97  119.09
   3  -1  14 1393.56   71.59
   3  -1  14 1334.57   90.19
   3  -1  14 1513.35   76.09
   3  -1  14 1455.45   76.69
  -3  -1  14 1374.26   94.29
  -3  -1  14 1463.45   77.79
  -3   1 -14 1477.65   71.19
  -3  -1  14 1359.46   86.99
  -3   1 -14 1343.57   96.69
  -3   1 -14 1388.96   80.19
  -3   1 -14 1329.47   89.09
   4   1   9  659.03   59.09
   4   1   9  522.05   54.79
   4   1   9  731.93   75.69
   4  -1  -9  578.64   66.19
   4   1   9  532.05   59.99
   4   1   9  505.55   57.69
   4  -1  -9  507.65   60.39
   4   1   9  507.35   65.39
   4  -1  -9  550.34   57.69
  -4  -1  -9  504.85   67.29
  -4   1   9  616.64   75.09
  -4   1   9  528.35   55.69
  -4  -1  -9  624.64   56.29
  -4  -1  -9  516.25   57.19
  -4   1   9  594.84   73.69
  -4   1   9  543.05   49.60
  -4  -1  -9  519.15   57.99
  -4  -1  -9  493.55   48.30
   4   1   7   52.69   29.00
   4   1   7   62.69   22.80
   4   1   7   83.89   30.50
   4   1   7   55.79   22.20
   4  -1  -7  123.79   38.10
   4   1   7  111.59   31.30
   4  -1  -7  103.19   32.40
   4   1   7  112.59   26.40
   4  -1  -7  105.89   31.00
   4  -1  -7   90.99   24.70
  -4  -1  -7   79.89   26.80
  -4  -1  -7  112.69   32.00
  -4  -1  -7   95.59   21.60
  -4   1   7   85.79   22.20
  -4  -1  -7   69.69   21.80
  -4   1   7   70.69   28.20
  -4   1   7   36.40   39.90
  -4  -1  -7   84.49   25.00
  -4   1   7   62.79   19.70
   4  -1  -5  302.17   45.20
   4   1   5  384.26   40.10
   4   1   5  344.77   40.30
   4  -1  -5  340.57   46.50
   4   1   5  404.46   40.00
   4   1   5  371.16   50.29
   4  -1  -5  326.67   46.00
   4   1   5  390.36   51.19
   4   1   5  341.97   51.79
   4  -1  -5  389.46   59.69
   4   1   5  296.87   49.70
   4  -1  -5  349.27   41.30
   4  -1  -5  367.46   44.30
  -4   1   5  301.47   47.80
  -4  -1  -5  429.76   47.70
  -4   1   5  359.96   57.39
  -4   1   5  365.16   71.59
  -4   1   5  352.06   35.80
  -4  -1  -5  330.37   46.10
  -4  -1  -5  376.56   36.90
  -4   1   5  374.06   33.60
   4   1   3 1601.64   79.59
   4   1   3 1668.63   85.99
   4  -1  -3 1641.74   79.29
   4  -1  -3 1556.44   75.79
   4   1   3 1501.85   81.49
   4  -1  -3 1696.03   85.79
   4   1   3 1668.63   90.89
   4  -1  -3 1569.64   77.59
   4  -1  -3 1707.93   77.79
   4   1   3 1587.24   68.19
   4  -1  -3 1652.63   94.59
   4   1   3 1620.34   67.09
  -4   1   3 1537.75   60.79
  -4   1   3 1656.03   90.29
  -4  -1  -3 1511.15   76.59
  -4   1   3 1666.23   82.59
  -4   1   3 1598.94   56.69
  -4  -1  -3 1536.95   79.79
  -4  -1  -3 1519.15   57.39
   4   1   1   45.90   25.20
   4   1   1    2.60   12.60
   4   1   1   11.60   10.70
   4  -1  -1  -20.70   10.90
   4  -1  -1   12.60   18.80
   4   1   1   -4.80   17.20
   4  -1  -1   25.90   18.00
   4  -1  -1   -0.80   21.70
   4  -1  -1   21.10   13.90
   4  -1  -1   10.10   17.10
   4  -1  -1   -0.40   11.60
   4   1   1   15.20   12.40
   4   1   1   21.90   20.30
  -4   1   1   -3.40   13.60
  -4  -1  -1    1.70   16.50
  -4  -1  -1   10.00   16.50
  -4   1   1  -20.30   20.50
  -4  -1  -1   23.10   18.30
  -4   1   1    2.00   27.20
  -4  -1  -1    6.40   16.40
  -4  -1  -1    0.90   19.20
  -4   1   1    8.30   11.80
  -4   1   1   10.50   10.10
  -4   1   1   14.40   18.00
   4  -1   1   15.10   13.30
   4  -1   1    4.50   14.00
   4  -1   1    6.90   14.30
   4  -1   1   -9.70   10.50
   4   1  -1   12.80   17.60
   4  -1   1   14.00   20.50
   4   1  -1   11.10   11.60
   4  -1   1    2.60   22.30
   4   1  -1    3.80   21.70
   4  -1   1   10.80   17.00
   4  -1   1  -12.40   15.70
   4  -1   1   26.40   17.90
   4   1  -1   20.20   11.90
   4   1  -1   52.59   22.40
   4   1  -1   -3.10   12.50
  -4   1  -1   -1.20   14.50
  -4   1  -1    7.60   10.50
  -4  -1   1   28.50   18.70
  -4  -1   1   13.00   18.10
  -4   1  -1   14.10   14.10
  -4   1  -1   -4.00   22.60
  -4   1  -1   18.80   10.80
  -4  -1   1   24.00   17.00
  -4  -1   1   20.10   13.10
  -4  -1   1   13.30   14.60
  -4   1  -1   18.30   27.00
  -4  -1   1   31.30   20.30
  -4  -1   1   24.80   12.80
  -4  -1   1   22.90   19.90
  -4   1  -1   -4.90   16.50
   4   1  -3 1528.55   93.89
   4  -1   3 1576.74   74.19
   4   1  -3 1653.63   83.79
   4  -1   3 1525.45   72.79
   4  -1   3 1493.15   72.39
   4  -1   3 1637.14   96.49
   4  -1   3 1613.94   89.59
   4  -1   3 1642.04   79.29
   4   1  -3 1553.84   72.79
   4   1  -3 1567.94   81.59
   4  -1   3 1532.95   82.89
   4  -1   3 1627.44   64.99
  -4   1  -3 1554.94   73.29
  -4  -1   3 1588.34   72.39
  -4  -1   3 1590.24   76.69
  -4  -1   3 1597.04   67.29
  -4  -1   3 1705.43   59.49
  -4   1  -3 1665.53   77.49
  -4   1  -3 1654.33   65.39
  -4  -1   3 1666.33   72.99
  -4   1  -3 1618.64   86.89
  -4  -1   3 1547.25   80.99
  -4   1  -3 1626.34   60.29
  -4  -1   3 1577.84   76.59
  -4  -1   3 1673.33   82.79
  -4  -1   3 1609.24   71.09
  -4   1  -3 1680.03   66.49
  -4  -1   3 1524.25   84.79
   4  -1   5  294.47   48.30
   4  -1   5  332.97   38.10
   4  -1   5  389.46   61.19
   4  -1   5  418.36   51.79
   4   1  -5  291.57   34.40
   4   1  -5  299.67   44.00
   4  -1   5  329.17   41.00
   4   1  -5  351.06   41.40
   4   1  -5  298.47   42.70
   4  -1   5  400.56   49.99
  -4  -1   5  360.96   44.50
  -4   1  -5  336.37   33.80
  -4   1  -5  369.36   37.90
  -4  -1   5  366.96   47.80
  -4  -1   5  454.35   43.60
  -4   1  -5  308.37   34.10
  -4  -1   5  383.66   33.30
  -4  -1   5  405.76   55.59
  -4   1  -5  376.06   41.00
  -4  -1   5  309.07   37.10
  -4  -1   5  321.47   48.30
  -4  -1   5  328.37   37.00
  -4  -1   5  356.16   47.20
  -4   1  -5  359.06   50.69
  -4   1  -5  383.66   41.70
   4   1  -7   70.09   22.90
   4   1  -7  106.09   32.10
   4  -1   7   87.59   38.20
   4  -1   7   78.29   25.20
   4   1  -7   95.49   22.30
   4  -1   7   80.29   22.90
   4  -1   7  129.79   42.80
   4  -1   7   75.39   28.20
   4  -1   7  105.19   29.80
   4   1  -7   96.19   25.50
  -4  -1   7   60.39   21.10
  -4  -1   7   97.99   35.10
  -4  -1   7   46.00   29.00
  -4   1  -7   61.49   27.40
  -4  -1   7   54.79   17.80
  -4   1  -7  113.09   24.50
  -4   1  -7   70.49   21.90
  -4   1  -7   82.89   22.70
  -4   1  -7   67.59   21.60
   4  -1   9  640.54   83.89
   4   1  -9  634.34   58.89
   4  -1   9  632.74   58.89
   4  -1   9  484.35   53.09
   4   1  -9  369.96   46.90
   4   1  -9  352.36   52.49
   4  -1   9  520.65   71.79
   4  -1   9  493.85   56.09
   4  -1   9  631.24   70.39
  -4   1  -9  502.85   47.90
  -4  -1   9  578.04   59.29
  -4   1  -9  600.94   61.79
  -4  -1   9  648.64   79.69
  -4   1  -9  582.34   53.49
  -4   1  -9  648.84   60.29
  -4   1  -9  643.04   55.69
  -4   1  -9  592.14   69.49
   0   2  16   -9.10   29.50
   0   2  16    4.40   23.90
   0   2  16    8.00   26.00
   0   2  16   18.90   20.80
   0   2  16   20.20   22.00
   0   2  16   18.20   30.70
   0   2  16   -5.00   18.50
   0  -2 -16   38.10   25.90
   0  -2 -16    5.40   26.20
   0  -2 -16   -9.20   14.90
   0  -2 -16   -7.00   25.70
   0  -2 -16   38.20   33.80
   0  -2 -16   19.70   26.30
   0   2  14 2439.26  114.49
   0  -2 -14 2377.66   88.69
   0   2  14 2247.28   97.79
   0  -2 -14 2484.65  112.49
   0  -2 -14 2455.75   98.19
   0  -2 -14 2670.43  102.19
   0   2  14 2142.99  111.39
   0   2  14 2272.57  120.09
   0  -2 -14 2307.77  109.69
   0   2  14 2381.06  110.19
   0   2  14 2503.85  112.59
   0   2  14 2382.66   88.49
   0  -2 -14 2169.88  111.89
   0  -2 -14 2286.67  124.49
   0   2  14 2328.87  157.78
   0  -2 -14 2572.24  111.79
   0  -2 -12  957.50   60.69
   0   2  12  987.80   58.59
   0  -2 -12 1011.40   60.49
   0  -2 -12  928.01   74.39
   0  -2 -12 1069.49   56.89
   0   2  12  852.81  101.39
   0   2  12  859.51   62.19
   0  -2 -12  942.91   67.79
   0   2  12  944.81   67.39
   0   2  12  985.50   52.99
   0   2  12  949.01   64.59
   0   2  12 1035.90   77.29
   0   2  12  916.91   70.99
   0  -2 -12 1078.29   72.39
   0  -2 -12  835.42   62.29
   0   2  12 1072.69   56.69
   0  -2 -12  990.70   66.09
   0   2  12  927.71   50.69
   0  -2 -12 1080.09   61.39
   0  -2 -10  221.38   37.80
   0  -2 -10  177.58   34.00
   0   2  10  226.18   57.49
   0   2  10  267.27   25.20
   0  -2 -10  202.18   31.80
   0  -2 -10  249.38   34.10
   0   2  10  221.08   28.60
   0   2  10  230.18   31.10
   0   2  10  239.08   36.10
   0  -2 -10  281.57   36.60
   0  -2 -10  208.68   23.90
   0   2  10  220.28   28.60
   0  -2 -10  215.08   34.70
   0  -2 -10  175.48   29.60
   0   2  10  185.78   38.10
   0   2  10  220.28   37.90
   0   2  10  202.78   38.20
   0  -2 -10  242.08   32.20
   0   2  10  131.29   31.50
   0  -2 -10  205.98   34.90
   0  -2 -10  286.27   47.20
   0   2   8 1988.80   87.09
   0  -2  -8 2130.79   87.99
   0   2   8 2200.58   84.89
   0  -2  -8 2063.29   78.09
   0  -2  -8 1952.50   78.49
   0  -2  -8 2142.59   84.09
   0   2   8 2073.59  120.49
   0   2   8 2114.39   62.59
   0  -2  -8 2025.90   94.09
   0   2   8 2146.79   76.69
   0  -2  -8 2099.39   73.39
   0   2   8 2116.69   93.49
   0   2   8 1996.20   69.29
   0   2   8 2178.88   74.39
   0  -2  -8 2143.59   76.29
   0   2   8 2171.28   82.29
   0   2   8 1955.30   68.69
   0  -2  -8 2116.19   69.89
   0  -2  -8 2066.69   80.79
   0  -2  -8 2050.49   89.19
   0  -2  -8 2092.49   82.99
   0   2   6 5241.08  134.39
   0   2   6 5208.78  144.29
   0  -2  -6 5131.69  152.08
   0  -2  -6 5069.39  133.19
   0   2   6 4994.20  173.98
   0   2   6 5241.28  125.99
   0   2   6 5034.30  146.49
   0  -2  -6 5069.79  148.09
   0   2   6 5184.18  134.99
   0  -2  -6 4964.20  130.79
   0  -2  -6 5070.89  143.79
   0  -2  -6 5205.78  129.69
   0  -2  -6 5084.69  136.09
   0  -2  -6 5149.79  126.19
   0  -2  -6 5288.37  140.79
   0   2   6 5152.48  126.89
   0   2   6 5244.08  118.59
   0  -2  -6 4854.21  141.19
   0   2   6 5209.98  134.29
   0  -2  -6 5281.37  137.79
   0   2   4  139.09   16.30
   0   2   4  162.18   21.10
   0   2   4  148.99   21.90
   0  -2  -4  128.69   22.10
   0   2   4  125.49   34.40
   0   2   4  105.59   18.30
   0  -2  -4  121.49   22.80
   0   2   4  163.98   25.00
   0   2   4  178.18   19.80
   0  -2  -4  119.59   22.50
   0   2   4  121.69   22.50
   0  -2  -4  120.89   22.40
   0  -2  -4  137.79   21.00
   0   2   4  110.69   19.50
   0  -2  -4  141.49   21.90
   0  -2  -4  113.09   19.60
   0  -2  -4  147.39   34.30
   0   2   4  113.29   18.70
   0  -2  -4  119.69   18.60
   0   2   4  101.89   18.10
   0   2   4  147.39   16.70
   0  -2  -4  149.69   23.20
   0  -2  -4  162.28   21.40
   0   2   4  181.08   24.30
   0   2   4  126.79   19.80
   0  -2  -2  387.56   26.70
   0  -2  -2  391.36   27.60
   0  -2  -2  353.46   31.30
   0  -2  -2  253.87   27.10
   0   2   2  421.86   24.80
   0   2   2  377.66   31.50
   0  -2  -2  390.76   29.80
   0   2   2  428.26   30.30
   0   2   2  395.86   25.30
   0   2   2  389.96   26.60
   0   2   2  363.96   25.30
   0  -2  -2  430.86   32.00
   0  -2  -2  365.66   28.20
   0   2   2  440.36   29.90
   0  -2  -2  416.46   20.30
   0   2   2  360.96   20.60
   0  -2  -2  441.56   37.50
   0   2   2  432.46   30.90
   0  -2  -2  397.86   29.40
   0   2   2  391.86   29.20
   0   2   2  259.97   40.80
   0   2   2  359.86   28.10
   0   2   2  363.86   23.60
   0  -2  -2  364.56   33.00
   0   2   2  433.56   33.20
   0   2   2  400.16   20.50
   0  -2  -2  360.06   47.60
   0   2   0 9499.35  189.48
   0   2   0 9155.38  198.08
   0  -2   0 8908.01  193.98
   0  -2   0 8761.72  202.18
   0   2   0 9235.08  190.78
   0   2   0 9428.36  191.08
   0  -2   0 9254.47  210.88
   0   2   0 8791.42  196.28
   0  -2   0 9362.96  203.98
   0   2   0 9358.66  195.88
   0   2   0 9352.56  193.78
   0  -2   0 9142.99  193.18
   0  -2   0 9318.67  180.48
   0  -2   0 9247.38  196.98
   0  -2   0 9209.78  195.88
   0   2   0 9138.39  187.98
   0  -2   0 9353.96  202.48
   0   2   0 9327.47  190.38
   0   2   0 9254.57  192.98
   0  -2   0 9733.03  193.98
   0   2   0 9396.26  188.88
   0  -2   0 9315.97  195.48
   0   2   0 9570.24  191.08
   0  -2   0 9470.25  227.98
   0  -2   0 9496.45  184.88
   0   2   0 9288.67  185.78
   0  -2   0 9357.26  194.58
   0   2   0 9435.76  180.88
   0   2  -2  403.26   25.30
   0  -2   2  416.66   22.90
   0   2  -2  391.86   25.70
   0  -2   2  409.06   22.50
   0  -2   2  417.56   18.80
   0  -2   2  348.17   22.70
   0   2  -2  373.06   25.40
   0  -2   2  394.66   41.90
   0   2  -2  364.06   22.90
   0   2  -2  409.16   22.10
   0   2  -2  394.46   26.10
   0   2  -2  332.37   21.90
   0   2  -2  393.86   19.80
   0   2  -2  389.66   22.00
   0  -2   2  355.66   22.70
   0  -2   2  392.26   26.80
   0  -2   2  416.96   24.10
   0   2  -2  366.66   24.50
   0   2  -2  391.16   24.90
   0  -2   2  421.56   36.40
   0   2  -2  370.56   23.20
   0   2  -2  369.86   14.10
   0  -2   2  409.46   23.90
   0   2  -2  404.96   23.10
   0  -2   2  375.96   25.40
   0  -2   2  417.86   21.70
   0  -2   2  391.96   26.60
   0  -2   2  347.77   28.40
   0  -2   4  137.99   11.00
   0  -2   4  143.29   18.10
   0  -2   4  120.89   23.00
   0  -2   4  131.29   20.10
   0   2  -4  150.98   19.40
   0  -2   4  139.69   15.70
   0   2  -4  155.48   19.20
   0  -2   4  106.69   13.10
   0   2  -4  127.69   11.00
   0   2  -4  142.49   19.50
   0  -2   4   86.99   15.00
   0  -2   4  111.59   14.90
   0  -2   4  112.89   19.20
   0   2  -4  140.79   18.70
   0   2  -4  149.39   16.50
   0  -2   4  165.58   18.00
   0   2  -4  148.29   19.30
   0  -2   4  144.39   17.70
   0   2  -4  151.98   19.80
   0  -2   4  130.09   13.20
   0  -2   4  126.09   19.00
   0   2  -4  100.89   13.20
   0   2  -4  112.79   13.70
   0  -2   6 5077.89  109.59
   0  -2   6 5172.68  123.79
   0   2  -6 5109.89  129.19
   0  -2   6 5079.09  120.49
   0  -2   6 5328.97  136.79
   0   2  -6 5110.89  123.99
   0   2  -6 5005.70  122.39
   0  -2   6 5108.49  133.29
   0   2  -6 4899.51  122.29
   0  -2   6 5286.87  123.29
   0   2  -6 5269.57  132.19
   0   2  -6 5037.20  119.19
   0  -2   6 4924.51  128.89
   0  -2   6 5249.08  121.09
   0   2  -6 5174.98  129.49
   0  -2   6 5046.40  136.19
   0   2  -6 5022.30  119.39
   0  -2   6 5093.49  111.19
   0  -2   6 5064.29  123.09
   0  -2   6 5289.77  128.29
   0  -2   6 5115.49  130.29
   0  -2   8 2078.09   58.09
   0   2  -8 1893.71   69.59
   0   2  -8 2058.79   65.09
   0  -2   8 1997.50   80.69
   0   2  -8 2067.49   73.89
   0  -2   8 1917.61   74.79
   0  -2   8 2027.00   56.69
   0   2  -8 2067.29   78.99
   0  -2   8 2005.60   75.49
   0  -2   8 2100.29   69.89
   0   2  -8 1997.90   73.79
   0   2  -8 2057.39   65.39
   0   2  -8 2039.10   74.69
   0  -2   8 1838.52   77.99
   0  -2   8 2059.19   68.39
   0   2  -8 2051.79   73.49
   0   2  -8 2038.80   68.89
   0  -2   8 2015.00   75.69
   0  -2   8 2056.69   67.19
   0  -2   8 2058.19   63.19
   0  -2  10  233.58   31.80
   0   2 -10  225.08   32.50
   0  -2  10  270.47   26.40
   0   2 -10  260.07   35.50
   0  -2  10  198.88   38.50
   0   2 -10  283.57   27.90
   0  -2  10  207.58   26.30
   0   2 -10  230.38   33.20
   0  -2  10  257.57   28.30
   0   2 -10  203.98   32.70
   0  -2  10  240.48   30.10
   0   2 -10  217.68   33.40
   0  -2  10  209.48   30.70
   0  -2  10  255.57   39.90
   0  -2  10  215.28   34.10
   0   2 -10  284.37   38.70
   0  -2  10  222.18   23.10
   0  -2  10  236.08   34.10
   0  -2  10  217.28   25.60
   0   2 -10  233.68   30.70
   0  -2  10  216.78   21.80
   0   2 -12  933.51   58.99
   0  -2  12  935.01   60.09
   0   2 -12 1030.20   66.09
   0  -2  12  957.30   62.39
   0  -2  12  950.70   57.69
   0  -2  12 1008.20   52.49
   0   2 -12  935.31   58.79
   0  -2  12  980.90   45.00
   0  -2  12 1000.30   51.89
   0  -2  12  974.00   54.69
   0  -2  12  947.91   54.79
   0  -2  12  950.00   43.00
   0   2 -12  968.10   53.79
   0  -2  12 1140.19   74.29
   0   2 -12  954.80   48.20
   0   2 -12 1023.90   59.29
   0  -2  12  922.51   63.89
   0  -2  12  989.40   63.99
   0   2 -12  967.10   60.29
   0  -2  14 2316.57  102.69
   0  -2  14 2353.96   93.69
   0  -2  14 2230.08   97.89
   0   2 -14 2305.77  109.79
   0   2 -14 2215.38   96.69
   0   2 -14 2276.27  101.49
   0  -2  14 2356.66   92.59
   0  -2  14 2237.78   93.89
   0   2 -14 2310.47  102.89
   0  -2  14 2355.76   98.49
   0  -2  14 2378.16   90.69
   0  -2  14 2239.48  113.09
   0   2 -14 2266.77   98.29
   0  -2  14 2248.08  105.39
   0   2 -14 2331.47   88.79
   0   2 -16   28.60   20.80
   0   2 -16   29.90   21.70
   0   2 -16    6.30   23.00
   0  -2  16   30.60   24.20
   0  -2  16    0.80   21.90
   0  -2  16   20.70   22.30
   0  -2  16   -5.20   13.20
   0  -2  16   -4.90   27.10
   0   2 -16   36.00   23.70
   0  -2  16   15.40   23.10
   0  -2  16   23.80   21.10
   1   2  15  121.29   29.40
   1   2  15   93.09   31.60
   1  -2 -15  110.59   37.10
   1  -2 -15  155.18   43.90
   1   2  15   76.39   32.30
   1  -2 -15   85.49   31.50
   1   2  15   95.59   29.00
   1  -2 -15  137.89   34.90
   1   2  15  101.99   34.90
   1   2  15   84.39   38.70
  -1  -2 -15  102.49   32.70
  -1   2  15  114.09   35.20
  -1  -2 -15  104.89   37.30
  -1  -2 -15   74.99   28.60
  -1   2  15   97.59   33.10
  -1   2  15  160.38   36.40
  -1   2  15  158.18   37.30
  -1   2  15  110.69   35.70
  -1   2  15   94.69   38.70
  -1  -2 -15  147.49   36.00
  -1   2  15   54.89   32.80
  -1  -2 -15  156.68   44.20
  -1  -2 -15   70.29   35.10
   1  -2 -13    9.30   20.20
   1  -2 -13   27.00   22.70
   1   2  13   24.60   27.60
   1   2  13   14.70   23.40
   1   2  13   -1.50   22.70
   1  -2 -13   63.09   23.50
   1   2  13   29.40   17.10
   1  -2 -13   -6.70   18.00
   1  -2 -13    2.60   17.30
   1   2  13   63.49   25.80
   1  -2 -13   46.60   26.60
   1  -2 -13   50.69   20.30
   1   2  13   22.00   22.70
   1   2  13   38.60   19.90
   1   2  13   17.80   15.50
   1  -2 -13    6.70   18.30
  -1  -2 -13    6.90   23.60
  -1   2  13  -11.90   18.80
  -1   2  13   20.90   17.40
  -1   2  13   46.60   28.30
  -1   2  13    9.60   20.30
  -1   2  13  -35.50   41.10
  -1  -2 -13   25.60   22.10
  -1  -2 -13   19.40   19.50
  -1   2  13   -3.80   22.10
  -1  -2 -13   -4.90   20.20
  -1   2  13   16.50   16.90
  -1   2  13   17.20   25.40
  -1   2  13   19.00   24.80
  -1  -2 -13   45.50   23.40
  -1  -2 -13   16.20   23.00
  -1   2  13   13.80   13.90
  -1  -2 -13   11.30   22.70
   1   2  11 2438.96  127.29
   1   2  11 2182.58   88.59
   1  -2 -11 2436.26  102.99
   1  -2 -11 2259.17  102.49
   1  -2 -11 2311.87  102.49
   1  -2 -11 2157.68   87.49
   1   2  11 2421.76  102.39
   1  -2 -11 2235.88   99.59
   1  -2 -11 2216.38   94.79
   1   2  11 2349.76   85.89
   1  -2 -11 2350.56   91.49
   1   2  11 2438.86  108.89
   1   2  11 2373.46   86.09
   1  -2 -11 2384.66   84.19
   1   2  11 2294.67   88.19
   1   2  11 2325.37   99.99
   1   2  11 2338.77   85.09
   1   2  11 2403.16   79.79
   1   2  11 2118.69   99.29
   1   2  11 2292.37   92.49
  -1   2  11 2338.27   81.79
  -1  -2 -11 2328.77   93.29
  -1  -2 -11 2366.16   95.79
  -1  -2 -11 2447.16   98.29
  -1  -2 -11 2239.88  111.79
  -1  -2 -11 2381.46  105.99
  -1  -2 -11 2365.26   88.39
  -1   2  11 2370.76   81.09
  -1   2  11 2102.99   98.29
  -1   2  11 2322.17   87.09
  -1   2  11 2282.97  102.99
  -1   2  11 2276.17  103.89
  -1  -2 -11 2286.17   91.99
  -1   2  11 2424.06   76.79
  -1  -2 -11 2430.76   86.59
  -1   2  11 2362.96   93.59
  -1   2  11 2268.87   89.39
  -1   2  11 2270.27  139.69
   1   2   9 1534.95   58.49
   1  -2  -9 1612.04   66.49
   1  -2  -9 1575.74   76.39
   1   2   9 1384.56   71.69
   1   2   9 1643.24   76.39
   1   2   9 1630.94   66.49
   1   2   9 1522.45   75.29
   1  -2  -9 1473.85   73.99
   1  -2  -9 1312.27   61.99
   1   2   9 1505.55   68.89
   1   2   9 1568.44   59.59
   1  -2  -9 1524.05   55.79
   1   2   9 1525.15   63.89
   1  -2  -9 1591.94   77.59
   1   2   9 1547.45   97.39
   1   2   9 1588.84   58.69
   1  -2  -9 1574.14   79.19
   1   2   9 1534.25   79.49
   1  -2  -9 1514.05   70.49
   1  -2  -9 1540.95   71.59
   1   2   9 1473.65   63.39
   1   2   9 1498.15   65.89
  -1  -2  -9 1588.74   68.99
  -1   2   9 1624.84   59.29
  -1  -2  -9 1527.75   67.69
  -1   2   9 1626.54   64.39
  -1  -2  -9 1482.25   77.19
  -1  -2  -9 1548.95   71.49
  -1  -2  -9 1556.04   73.19
  -1   2   9 1493.95   65.99
  -1  -2  -9 1602.54   70.09
  -1  -2  -9 1513.45   82.89
  -1   2   9 1464.75  110.59
  -1   2   9 1627.34   67.29
  -1   2   9 1499.35   67.59
  -1   2   9 1559.74   78.69
  -1   2   9 1664.33   80.89
  -1  -2  -9 1757.12   72.89
  -1   2   9 1529.25   75.89
  -1  -2  -9 1437.16   63.79
   1  -2  -7   89.99   22.60
   1  -2  -7  110.59   22.00
   1  -2  -7   54.59   19.40
   1  -2  -7   92.29   19.10
   1  -2  -7   63.49   18.40
   1   2   7  105.39   26.00
   1  -2  -7   90.89   24.40
   1  -2  -7   81.09   20.70
   1   2   7   56.89   19.80
   1  -2  -7   91.79   17.50
   1   2   7   47.70   16.80
   1  -2  -7   95.09   23.60
   1   2   7   86.19   19.10
   1   2   7   71.79   18.10
   1   2   7   99.19   19.10
   1   2   7   78.69   14.60
   1   2   7   73.39   15.80
   1  -2  -7   68.09   20.70
   1   2   7   62.99   20.10
   1   2   7   61.69   30.90
   1   2   7   38.90   14.90
   1  -2  -7   91.59   22.50
   1  -2  -7   90.49   11.00
   1   2   7   70.39   17.30
  -1  -2  -7   83.09   18.90
  -1   2   7   82.09   18.20
  -1   2   7   99.49   24.50
  -1  -2  -7   64.79   19.70
  -1  -2  -7   42.20   15.10
  -1  -2  -7  110.19   26.40
  -1   2   7  105.49   24.60
  -1  -2  -7  102.09   25.20
  -1  -2  -7  117.99   22.20
  -1   2   7   74.79   21.70
  -1  -2  -7   64.99   17.60
  -1  -2  -7   78.79   18.10
  -1  -2  -7   93.59   20.50
  -1   2   7   29.60   20.40
  -1   2   7   72.29   19.60
  -1   2   7  108.79   20.90
  -1   2   7   57.99   15.70
  -1   2   7   76.69   36.30
   1  -2  -5 1370.46   54.39
   1  -2  -5 1398.56   60.59
   1   2   5 1390.66   59.39
   1  -2  -5 1409.66   57.89
   1  -2  -5 1358.26   55.59
   1  -2  -5 1306.17   55.19
   1   2   5 1305.87   53.09
   1  -2  -5 1380.26   64.49
   1  -2  -5 1368.76   55.19
   1   2   5 1460.35   54.59
   1  -2  -5 1298.37   60.59
   1  -2  -5 1444.26   52.79
   1   2   5 1324.97   54.59
   1  -2  -5 1375.66   63.29
   1   2   5 1309.67   54.69
   1   2   5 1402.56   49.60
   1   2   5 1313.17   57.49
   1   2   5 1512.05   76.99
   1   2   5 1315.37   50.79
   1  -2  -5 1326.67   46.00
   1   2   5 1463.45   62.49
   1   2   5 1313.37   55.69
   1  -2  -5 1263.97   58.69
   1  -2  -5 1308.27   62.39
  -1  -2  -5 1475.35   63.69
  -1  -2  -5 1267.77   83.29
  -1   2   5 1336.67   50.19
  -1  -2  -5 1308.17   53.59
  -1  -2  -5 1389.86   60.49
  -1  -2  -5 1428.16   56.49
  -1   2   5 1318.37   93.29
  -1   2   5 1303.47   63.49
  -1  -2  -5 1339.57   50.59
  -1   2   5 1425.36   56.69
  -1  -2  -5 1403.56   61.29
  -1   2   5 1310.37   55.99
  -1   2   5 1300.57   55.79
  -1   2   5 1276.77   62.39
  -1   2   5 1535.95   66.69
  -1  -2  -5 1381.86   63.09
  -1   2   5 1410.56   51.89
  -1   2   5 1409.76   58.69
  -1  -2  -5 1373.86   57.29
  -1   2   5 1404.06   54.29
  -1   2   5 1434.16   51.49
  -1  -2  -5 1323.57   58.29
   1  -2  -3 4918.61  159.68
   1   2   3 4722.33  121.69
   1  -2  -3 4898.91  126.69
   1   2   3 5001.00  119.39
   1   2   3 5165.38  118.89
   1   2   3 4835.72  118.19
   1   2   3 5094.09  123.19
   1  -2  -3 4879.01  127.59
   1   2   3 4834.62  116.49
   1   2   3 4881.21  112.99
   1   2   3 4880.01  121.79
   1  -2  -3 4934.71  128.29
   1  -2  -3 4861.91  123.09
   1   2   3 4818.82  121.59
   1  -2  -3 4631.84  126.49
   1   2   3 4760.82  120.59
   1  -2  -3 4812.92  122.89
   1  -2  -3 5041.40  133.09
   1  -2  -3 4869.41  121.39
   1   2   3 4832.52  126.99
   1  -2  -3 4884.51   99.89
   1  -2  -3 5022.00   99.09
   1  -2  -3 4853.91  118.99
  -1  -2  -3 4858.81  133.19
  -1  -2  -3 4902.41  110.59
  -1  -2  -3 4753.32  125.39
  -1  -2  -3 4827.22  120.89
  -1   2   3 4707.33  122.39
  -1   2   3 4728.63  121.99
  -1   2   3 4992.50  121.89
  -1  -2  -3 4817.42  126.29
  -1  -2  -3 4963.70  120.69
  -1   2   3 4825.82  121.19
  -1   2   3 4839.42  129.69
  -1   2   3 4851.71  110.49
  -1   2   3 4967.80  167.08
  -1  -2  -3 4876.61  130.69
  -1  -2  -3 4933.31  152.48
  -1   2   3 4895.71  125.89
  -1   2   3 4929.31  115.29
  -1   2   3 4847.12  113.79
  -1   2   3 4930.31  132.19
  -1   2   3 4677.73  112.59
   1   2   1   96.69   17.30
   1  -2  -1  140.89   18.00
   1  -2  -1  119.39   20.90
   1   2   1  118.59   17.00
   1   2   1  121.09   13.80
   1  -2  -1  116.39   19.00
   1  -2  -1  118.29   18.80
   1  -2  -1  124.29   19.00
   1  -2  -1  106.09    8.60
   1  -2  -1  160.08   18.60
   1   2   1  119.09   17.30
   1   2   1  124.89   19.80
   1  -2  -1  150.38   20.30
   1   2   1  112.89   16.50
   1  -2  -1  112.79   18.00
   1  -2  -1  139.09   31.30
   1   2   1  129.69   16.50
   1   2   1  127.99   15.20
   1   2   1  119.59   16.80
   1  -2  -1  149.29   23.20
   1  -2  -1  102.29   16.10
   1  -2  -1  108.19   16.60
   1  -2  -1  139.79   27.60
   1   2   1  112.39   19.20
   1   2   1  142.59   17.90
  -1  -2  -1  125.19   19.10
  -1   2   1   88.29   30.50
  -1   2   1  103.29   16.20
  -1  -2  -1  128.99   22.30
  -1   2   1  101.99   17.90
  -1   2   1  142.39   20.70
  -1  -2  -1  114.89   26.70
  -1  -2  -1   94.09   14.60
  -1  -2  -1  141.99   15.90
  -1   2   1  139.69   11.90
  -1  -2  -1   96.29   19.00
  -1   2   1  112.39   16.00
  -1   2   1  122.59   20.80
  -1   2   1  132.39   17.30
  -1   2   1  106.89   17.60
  -1   2   1  139.69   17.20
  -1  -2  -1   83.39   16.50
  -1  -2  -1  141.99   20.20
  -1  -2  -1   91.39   16.40
  -1   2   1  125.29   22.90
  -1   2   1  130.29   13.40
  -1  -2  -1  108.79   17.00
  -1  -2  -1   98.09   15.80
   1  -2   1  121.49   15.10
   1   2  -1  138.29   19.40
   1  -2   1  120.49   18.90
   1   2  -1  103.89   14.50
   1  -2   1  114.49   20.70
   1   2  -1  126.89   16.40
   1  -2   1  125.49   16.20
   1   2  -1  108.79   15.50
   1   2  -1  120.09   16.10
   1  -2   1  124.29   10.10
   1  -2   1  143.49   18.20
   1  -2   1  124.69   18.50
   1   2  -1   95.39   18.70
   1  -2   1  133.59   28.20
   1   2  -1  131.49   12.90
   1  -2   1  158.78   19.40
   1   2  -1  139.99   12.80
   1  -2   1  117.39   32.10
   1  -2   1  131.69   16.70
   1  -2   1  143.69   24.90
   1  -2   1   95.79   11.40
   1  -2   1  125.99   19.20
   1  -2   1  148.89   17.00
  -1   2  -1  104.09   14.20
  -1  -2   1   96.09   16.50
  -1  -2   1   94.59   12.00
  -1   2  -1  126.69   19.40
  -1  -2   1  116.69   21.70
  -1  -2   1  118.79   18.60
  -1  -2   1  136.19   16.40
  -1   2  -1  123.79   18.40
  -1   2  -1  105.19   26.40
  -1  -2   1  130.99   18.10
  -1  -2   1  115.19   19.70
  -1   2  -1   92.09   14.10
  -1  -2   1  119.49   17.40
  -1   2  -1  115.89   16.90
  -1   2  -1  121.89   18.00
  -1   2  -1  128.69   16.80
  -1   2  -1  132.09   15.30
  -1  -2   1  102.59    9.20
  -1  -2   1  115.99   13.90
  -1  -2   1  130.89   17.70
  -1   2  -1  129.29   22.30
   1   2  -3 4879.71  110.79
   1  -2   3 4877.11  117.39
   1   2  -3 4893.71  117.19
   1  -2   3 4950.90  145.89
   1  -2   3 5032.20  113.99
   1   2  -3 4876.21  119.39
   1  -2   3 5048.59  133.39
   1  -2   3 4917.41  110.99
   1  -2   3 5034.60  110.39
   1  -2   3 4933.61  115.89
   1   2  -3 4939.01  113.19
   1  -2   3 4960.00  126.19
   1  -2   3 4856.81   98.29
   1   2  -3 5035.30  121.79
   1  -2   3 4912.21  123.39
   1  -2   3 5102.39  119.49
   1  -2   3 4879.51  115.19
   1  -2   3 4873.91  125.19
   1  -2   3 4900.11  124.69
   1   2  -3 5044.60  117.79
   1   2  -3 4908.01  112.49
   1  -2   3 4787.32  115.49
  -1   2  -3 5119.99  114.59
  -1  -2   3 4947.60  140.39
  -1   2  -3 5040.60  108.59
  -1   2  -3 4916.81  119.89
  -1   2  -3 4905.21  116.29
  -1   2  -3 4987.30  116.29
  -1  -2   3 4897.31  125.29
  -1   2  -3 4820.52  118.39
  -1  -2   3 4937.71  109.09
  -1  -2   3 4804.02  125.79
  -1  -2   3 4880.11  122.19
  -1   2  -3 4910.11  113.19
  -1   2  -3 4945.21  124.49
  -1  -2   3 4966.50  108.09
  -1   2  -3 4943.11  108.39
  -1  -2   3 4783.12  116.09
  -1  -2   3 4616.74  118.09
  -1   2  -3 4829.12  116.69
  -1  -2   3 4831.62  110.19
  -1   2  -3 4944.71  111.49
  -1  -2   3 4962.00   98.39
  -1  -2   3 4976.30  114.09
   1   2  -5 1408.16   50.09
   1  -2   5 1474.75   60.49
   1  -2   5 1404.16   54.49
   1   2  -5 1381.96   51.59
   1  -2   5 1324.97   54.39
   1  -2   5 1409.56   65.69
   1   2  -5 1494.85   57.19
   1  -2   5 1320.87   46.70
   1  -2   5 1325.87   60.19
   1   2  -5 1314.27   52.19
   1  -2   5 1392.46   48.20
   1   2  -5 1359.46   45.90
   1  -2   5 1480.45   58.79
   1  -2   5 1381.46   49.40
   1  -2   5 1351.96   53.49
   1   2  -5 1341.67   47.60
   1  -2   5 1389.06   46.00
   1  -2   5 1377.96   42.10
  -1  -2   5 1395.26   34.00
  -1  -2   5 1415.76   50.19
  -1  -2   5 1333.87   42.50
  -1   2  -5 1376.96   42.20
  -1   2  -5 1372.46   43.30
  -1   2  -5 1463.45   55.89
  -1   2  -5 1364.46   55.79
  -1  -2   5 1314.57   62.19
  -1   2  -5 1312.07   52.69
  -1  -2   5 1385.46   45.00
  -1   2  -5 1314.37   44.20
  -1  -2   5 1422.26   56.89
  -1   2  -5 1400.26   51.19
  -1   2  -5 1374.66   53.49
  -1  -2   5 1305.77   49.10
  -1  -2   5 1292.47   56.89
  -1   2  -5 1379.96   53.99
  -1  -2   5 1386.76   48.90
  -1   2  -5 1355.26   49.40
  -1  -2   5 1396.06   44.70
  -1  -2   5 1370.86   55.69
   1  -2   7   66.39   14.50
   1   2  -7   74.49   14.80
   1   2  -7   63.39   15.40
   1   2  -7   71.19   19.30
   1  -2   7   69.09   22.10
   1   2  -7   70.89   17.00
   1  -2   7  121.89   30.60
   1  -2   7   61.39   17.20
   1   2  -7   71.19   16.20
   1  -2   7   64.99   21.20
   1  -2   7   93.09   20.30
   1  -2   7  102.99   20.70
   1  -2   7   65.19   11.90
   1  -2   7   73.19   14.30
   1   2  -7   51.79   13.90
   1  -2   7   82.59   16.50
   1  -2   7   68.39   15.00
   1   2  -7   94.99   19.80
   1  -2   7  103.09   16.80
  -1  -2   7   74.79   22.80
  -1   2  -7   70.59   19.50
  -1   2  -7  102.59   21.00
  -1   2  -7   59.99   15.80
  -1  -2   7   91.59   20.80
  -1   2  -7   83.49   12.60
  -1   2  -7   78.59   15.20
  -1   2  -7   93.39   20.30
  -1   2  -7   89.09   12.10
  -1  -2   7   72.99   17.40
  -1   2  -7   56.99   16.10
  -1  -2   7   67.39   12.80
  -1  -2   7   66.59   12.60
  -1  -2   7   81.59   15.80
  -1   2  -7   79.39   14.90
  -1  -2   7   88.59   19.20
  -1   2  -7   77.29   16.90
   1   2  -9 1463.85   60.39
   1  -2   9 1485.65   64.99
   1  -2   9 1437.96   54.49
   1  -2   9 1597.74   61.09
   1  -2   9 1587.44   62.09
   1  -2   9 1476.45   68.69
   1  -2   9 1490.25   76.69
   1  -2   9 1537.35   78.39
   1  -2   9 1453.15   70.89
   1   2  -9 1524.15   68.89
   1  -2   9 1478.55   56.79
   1  -2   9 1408.56   71.19
   1   2  -9 1530.15   62.19
   1   2  -9 1460.15   56.79
   1  -2   9 1544.05   57.99
   1   2  -9 1474.35   65.29
   1  -2   9 1552.94   71.19
   1  -2   9 1546.55   55.49
   1   2  -9 1501.25   63.39
   1   2  -9 1354.46   63.89
  -1  -2   9 1506.75   60.09
  -1   2  -9 1626.24   71.89
  -1  -2   9 1433.86   66.69
  -1   2  -9 1493.05   68.09
  -1   2  -9 1510.35   59.79
  -1  -2   9 1572.44   56.79
  -1   2  -9 1625.64   61.89
  -1  -2   9 1540.95   65.49
  -1   2  -9 1521.15   68.99
  -1   2  -9 1568.24   45.00
  -1  -2   9 1575.24   68.09
  -1   2  -9 1508.05   66.59
  -1  -2   9 1565.34   50.79
  -1  -2   9 1510.35   72.39
  -1  -2   9 1586.44   65.09
  -1   2  -9 1504.45   60.29
  -1   2  -9 1487.75   49.20
  -1   2  -9 1492.45   66.89
  -1  -2   9 1656.03   81.39
   1  -2  11 2389.96   79.39
   1  -2  11 2176.58   92.59
   1   2 -11 2360.76   85.79
   1   2 -11 2141.19   90.49
   1  -2  11 2310.57  103.09
   1  -2  11 2361.46   83.69
   1   2 -11 2297.37   91.49
   1   2 -11 2198.18   88.49
   1  -2  11 2388.36   80.49
   1  -2  11 2284.07  103.69
   1  -2  11 2407.96   96.59
   1  -2  11 2213.88   88.89
   1  -2  11 2271.57   76.89
   1  -2  11 2386.06   76.29
   1  -2  11 2208.78   94.29
   1   2 -11 2327.37   78.29
   1   2 -11 2407.86   85.59
   1  -2  11 2342.67   94.99
   1  -2  11 2265.87   82.49
  -1   2 -11 2354.36   81.79
  -1  -2  11 2209.08   87.59
  -1  -2  11 2279.37   96.59
  -1  -2  11 2169.98   90.59
  -1   2 -11 2136.99   94.19
  -1  -2  11 2314.57   84.29
  -1  -2  11 2182.68   82.19
  -1   2 -11 2382.66   95.39
  -1   2 -11 2421.86  100.29
  -1   2 -11 2130.99   89.19
  -1   2 -11 2477.55   77.19
  -1  -2  11 2376.06  109.89
  -1  -2  11 2292.97   77.19
  -1   2 -11 2273.47   84.09
  -1  -2  11 2151.78   88.49
  -1  -2  11 2249.87   77.89
  -1   2 -11 2281.67   91.19
   1  -2  13   44.40   19.50
   1   2 -13   46.90   19.60
   1  -2  13   13.90   18.10
   1   2 -13   32.60   18.80
   1  -2  13   51.39   22.80
   1  -2  13   18.00   27.80
   1  -2  13   19.10   14.10
   1   2 -13   46.20   21.50
   1  -2  13   11.40   14.60
   1  -2  13   33.40   18.20
   1   2 -13   33.40   21.50
   1  -2  13   29.50   20.70
   1  -2  13   22.30   27.80
   1   2 -13   17.90   15.60
   1   2 -13   26.40   21.50
  -1  -2  13   49.00   27.10
  -1   2 -13   26.10   17.80
  -1  -2  13   20.50   13.40
  -1   2 -13   17.80   15.90
  -1  -2  13   16.80   17.40
  -1   2 -13   52.29   26.70
  -1  -2  13    4.30   17.90
  -1  -2  13   14.90   12.60
  -1   2 -13   24.60   20.40
  -1   2 -13   32.00   17.10
  -1  -2  13   47.50   16.90
  -1  -2  13    0.10   13.90
  -1  -2  13    0.30   18.50
  -1   2 -13   76.89   25.40
   1   2 -15  104.19   30.40
   1  -2  15  100.99   25.90
   1  -2  15   91.39   31.90
   1  -2  15   73.09   27.00
   1  -2  15  114.69   39.90
   1  -2  15  125.09   27.30
   1   2 -15  142.09   29.10
   1  -2  15  130.69   34.70
   1  -2  15  107.59   25.80
   1  -2  15  207.28   49.90
   1   2 -15   98.39   32.20
   1   2 -15  138.29   34.20
   1   2 -15   93.19   28.30
  -1   2 -15  124.19   29.20
  -1  -2  15  114.39   31.40
  -1  -2  15  137.59   36.90
  -1   2 -15   65.49   27.20
  -1  -2  15   92.19   30.00
  -1   2 -15  100.49   30.10
  -1   2 -15   87.69   35.10
  -1   2 -15  114.29   33.50
  -1  -2  15  117.69   25.40
  -1   2 -15  110.39   32.50
  -1  -2  15  183.38   36.80
   2  -2 -14 1888.11  107.79
   2   2  14 1781.02   96.89
   2   2  14 1846.62   98.59
   2  -2 -14 1956.70   96.89
   2  -2 -14 1809.42  101.49
   2   2  14 1690.93   97.19
   2   2  14 1727.73   83.29
   2  -2 -14 1826.62   87.69
   2  -2 -14 1819.72   97.59
   2  -2 -14 1970.60  103.79
   2   2  14 1830.42   85.79
   2   2  14 1769.82   89.59
  -2   2  14 1939.61  106.29
  -2   2  14 1622.24   98.29
  -2  -2 -14 1678.63   91.09
  -2   2  14 1806.42   88.29
  -2  -2 -14 1728.63   94.29
  -2   2  14 1889.11  103.89
  -2   2  14 1880.41   91.89
  -2   2  14 1967.80   98.79
  -2  -2 -14 1853.61  106.49
  -2  -2 -14 1721.43  111.49
   2   2  12  818.02   57.29
   2  -2 -12  774.92   61.49
   2  -2 -12  597.14   68.49
   2   2  12  696.83   61.59
   2   2  12  693.33   50.29
   2  -2 -12  748.13   62.39
   2   2  12  723.43   69.19
   2  -2 -12  960.00   91.39
   2  -2 -12  791.82   67.09
   2   2  12  731.93   54.49
   2   2  12  736.23   68.69
   2   2  12  711.53   54.39
   2   2  12  684.33   57.59
  -2  -2 -12  740.93   67.29
  -2   2  12  827.12   68.39
  -2   2  12  666.13   50.29
  -2  -2 -12  731.83   76.69
  -2  -2 -12  769.02   68.89
  -2   2  12  723.43   55.59
  -2  -2 -12  726.13   65.29
  -2   2  12  765.32   78.89
  -2   2  12  567.44   67.59
  -2   2  12  738.43   58.09
  -2   2  12  790.62   69.89
   2  -2 -10  162.38   30.00
   2  -2 -10  287.47   49.20
   2  -2 -10  179.68   37.40
   2   2  10  178.28   34.00
   2   2  10  145.69   30.70
   2   2  10  147.09   27.00
   2   2  10  170.88   31.10
   2  -2 -10  232.08   42.20
   2   2  10  110.89   27.20
   2   2  10  214.38   35.60
   2  -2 -10  191.58   34.80
   2   2  10  169.38   32.50
  -2   2  10  149.59   35.60
  -2   2  10  291.97   49.60
  -2   2  10  199.08   38.00
  -2  -2 -10  153.88   34.00
  -2  -2 -10  163.68   30.30
  -2   2  10  119.49   54.39
  -2   2  10  163.68   27.00
  -2  -2 -10  213.18   34.60
  -2  -2 -10  113.19   26.00
  -2   2  10  156.98   37.20
  -2   2  10  187.68   29.40
  -2  -2 -10  163.08   28.10
  -2  -2 -10  152.88   35.80
   2   2   8 1508.25   69.99
   2   2   8 1482.55   59.99
   2   2   8 1425.86   57.19
   2  -2  -8 1366.56   62.69
   2   2   8 1484.75   70.29
   2  -2  -8 1405.96   70.79
   2  -2  -8 1419.96   55.79
   2  -2  -8 1498.65   74.29
   2  -2  -8 1503.65   79.79
   2  -2  -8 1478.65   71.79
   2  -2  -8 1317.37   60.49
   2   2   8 1364.86   69.49
   2  -2  -8 1311.97   73.39
   2   2   8 1370.96   64.29
   2  -2  -8 1275.97   70.59
   2   2   8 1444.16   70.19
   2   2   8 1764.62   71.79
  -2   2   8 1442.66   74.49
  -2  -2  -8 1447.96   77.69
  -2   2   8 1480.95   78.59
  -2  -2  -8 1412.46   56.79
  -2   2   8 1579.54   60.99
  -2  -2  -8 1403.76   65.99
  -2   2   8 1430.76   78.39
  -2  -2  -8 1391.06   62.49
  -2   2   8 1429.26   65.79
  -2   2   8 1453.25   74.29
  -2   2   8 1356.96  112.19
  -2  -2  -8 1457.25   70.49
  -2  -2  -8 1386.26   62.39
  -2  -2  -8 1447.16   75.29
  -2   2   8 1393.46   71.49
   2  -2  -6 3560.84  111.09
   2  -2  -6 3350.56  116.99
   2   2   6 3324.77   94.39
   2  -2  -6 3454.95  113.39
   2  -2  -6 3257.47  113.69
   2  -2  -6 3533.85   96.89
   2   2   6 3485.45  102.89
   2   2   6 3524.05  110.79
   2  -2  -6 3438.56  112.99
   2  -2  -6 3444.16  100.29
   2  -2  -6 3446.36  120.19
   2   2   6 3346.87  104.89
   2   2   6 3335.67   89.79
   2   2   6 3429.86  107.89
   2  -2  -6 3596.74  110.99
   2   2   6 3320.07  113.89
  -2   2   6 3370.26  113.69
  -2  -2  -6 3621.04  105.59
  -2   2   6 3553.54  156.68
  -2  -2  -6 3546.95  115.89
  -2  -2  -6 3431.76   86.49
  -2  -2  -6 3433.76  111.69
  -2   2   6 3650.13  112.59
  -2   2   6 3404.86   95.19
  -2   2   6 3402.06  114.69
  -2  -2  -6 3273.57  100.79
  -2  -2  -6 3418.26   83.59
  -2   2   6 3343.47  104.19
  -2  -2  -6 3375.66  100.59
  -2  -2  -6 3361.46  112.99
  -2   2   6 3443.66  118.59
  -2   2   6 3323.97  119.89
   2   2   4   74.49   18.90
   2   2   4  110.69   22.30
   2  -2  -4  134.59   26.70
   2  -2  -4   80.89   16.70
   2  -2  -4  104.39   20.30
   2   2   4   92.49   21.70
   2  -2  -4   91.39   19.10
   2  -2  -4  150.88   21.50
   2  -2  -4   68.99   20.00
   2   2   4   99.09   23.90
   2   2   4  116.79   19.90
   2  -2  -4  118.39   21.10
   2  -2  -4  106.09   26.30
   2   2   4   60.59   13.00
   2  -2  -4   83.29   20.70
   2   2   4  113.39   21.60
  -2  -2  -4   67.09   17.20
  -2   2   4   79.49   20.90
  -2   2   4  121.39   27.50
  -2  -2  -4   89.89   19.70
  -2   2   4   98.69   42.10
  -2  -2  -4   98.49   21.10
  -2  -2  -4  113.09   21.20
  -2   2   4  142.39   21.60
  -2  -2  -4  100.89   19.20
  -2   2   4  104.59   21.00
  -2   2   4   94.89   20.90
  -2  -2  -4   96.49   23.90
  -2  -2  -4   88.29   17.20
  -2   2   4  126.79   22.20
  -2   2   4  108.19   17.10
  -2   2   4   77.69   21.60
  -2   2   4   60.39   25.00
   2   2   2  229.58   32.30
   2  -2  -2  189.08   29.40
   2  -2  -2  264.47   32.60
   2   2   2  197.58   20.90
   2  -2  -2  183.58   22.60
   2  -2  -2  260.87   29.40
   2  -2  -2  247.78   27.90
   2   2   2  219.98   26.30
   2   2   2  255.67   28.10
   2  -2  -2  244.28   26.20
   2  -2  -2  222.58   27.40
   2   2   2  208.48   30.40
   2  -2  -2  210.88   35.70
   2  -2  -2  170.08   21.60
   2  -2  -2  235.38   24.50
   2  -2  -2  234.18   22.20
   2   2   2  182.68   28.90
   2  -2  -2  211.58   26.10
   2   2   2  231.38   22.70
   2  -2  -2  195.88   15.70
  -2   2   2  209.08   25.90
  -2  -2  -2  219.48   26.40
  -2   2   2  321.37   38.10
  -2  -2  -2  191.08   21.70
  -2   2   2  267.77   29.80
  -2  -2  -2  261.57   27.20
  -2   2   2  235.28   33.90
  -2  -2  -2  193.78   29.00
  -2  -2  -2  236.18   28.60
  -2  -2  -2  187.68   24.20
  -2   2   2  229.68   50.39
  -2  -2  -2  207.28   25.70
  -2   2   2  193.68   32.30
  -2   2   2  222.08   24.10
  -2  -2  -2  236.48   18.70
  -2   2   2  168.68   20.50
   2   2   0 5821.62  130.59
   2   2   0 5482.45  155.08
   2  -2   0 5648.23  151.48
   2  -2   0 5807.22  140.19
   2  -2   0 5733.73  155.98
   2   2   0 5733.13  136.79
   2  -2   0 5724.13  149.69
   2  -2   0 5713.73  134.59
   2   2   0 5641.14  140.09
   2   2   0 5411.96  145.69
   2  -2   0 5699.03  130.39
   2   2   0 5599.54  120.39
   2  -2   0 5666.53  149.49
   2  -2   0 5662.13  129.39
   2   2   0 5752.12  156.38
   2  -2   0 5820.62  131.99
   2  -2   0 5709.33  132.59
   2   2   0 5825.12  127.99
   2  -2   0 5552.34  139.69
   2  -2   0 5607.24  138.39
   2  -2   0 5659.13  163.38
  -2   2   0 5759.32  134.29
  -2   2   0 5726.83  148.09
  -2   2   0 5740.33  130.39
  -2   2   0 5658.13  126.69
  -2  -2   0 5536.55  131.99
  -2   2   0 5822.52  146.29
  -2   2   0 5645.64  127.19
  -2   2   0 5799.12  178.88
  -2  -2   0 5502.95  132.69
  -2  -2   0 5584.44  153.98
  -2   2   0 5850.01  138.79
  -2  -2   0 5650.83  143.79
  -2  -2   0 5626.94  135.79
  -2  -2   0 5726.43  130.29
  -2   2   0 5755.52  123.69
  -2   2   0 5840.22  148.49
  -2  -2   0 5545.85  129.39
  -2  -2   0 5712.23  130.99
  -2  -2   0 5562.64  160.08
   2  -2   2  276.77   38.70
   2  -2   2  259.67   25.40
   2   2  -2  207.98   22.50
   2   2  -2  215.48   29.10
   2  -2   2  233.28   33.00
   2  -2   2  239.38   24.90
   2  -2   2  249.97   24.60
   2  -2   2  184.18   27.60
   2  -2   2  218.18   19.10
   2   2  -2  192.78   18.50
   2  -2   2  190.28   30.00
   2  -2   2  210.08   23.30
   2  -2   2  260.07   28.00
   2  -2   2  208.08   11.00
   2   2  -2  236.38   25.50
   2   2  -2  207.38   23.70
   2   2  -2  216.18   11.10
   2  -2   2  217.38   28.00
   2  -2   2  181.88   22.30
   2  -2   2  232.88   28.50
  -2   2  -2  211.78   25.00
  -2  -2   2  201.78   30.90
  -2  -2   2  213.48   21.50
  -2  -2   2  178.18   29.40
  -2  -2   2  234.78   17.60
  -2  -2   2  245.18   24.90
  -2   2  -2  252.97   25.30
  -2  -2   2  197.28   15.90
  -2   2  -2  248.08   25.10
  -2   2  -2  217.38   24.20
  -2   2  -2  237.88   29.40
  -2  -2   2  204.58   23.20
  -2   2  -2  248.48   22.90
  -2   2  -2  176.28   24.20
  -2  -2   2  231.78   23.80
  -2   2  -2  238.18   30.50
  -2  -2   2  221.98   16.50
  -2   2  -2  215.28   30.30
  -2  -2   2  227.58   16.70
  -2   2  -2  184.98   20.80
  -2   2  -2  173.58   19.20
  -2  -2   2  207.38   27.20
   2  -2   4  109.39   19.80
   2  -2   4   86.69   19.40
   2  -2   4   90.59   30.30
   2  -2   4  148.59   26.30
   2   2  -4   99.29   15.70
   2  -2   4  133.19   29.80
   2  -2   4  105.09   16.60
   2  -2   4  106.79   17.80
   2  -2   4  110.19   16.20
   2   2  -4   87.89   18.90
   2  -2   4   90.49   25.40
   2  -2   4  130.99   19.50
   2   2  -4   90.59   17.10
   2   2  -4   74.29   15.70
   2  -2   4   95.29   20.00
   2   2  -4  118.19   19.70
   2  -2   4   67.29   14.40
   2   2  -4   85.99   24.40
  -2  -2   4   92.89   15.20
  -2  -2   4  100.99   12.20
  -2  -2   4   79.19   21.10
  -2  -2   4   78.79   20.70
  -2   2  -4   82.79   15.50
  -2   2  -4  120.29   17.00
  -2   2  -4  114.09   17.80
  -2   2  -4  105.89   20.10
  -2  -2   4  100.49   12.40
  -2   2  -4   93.79   22.40
  -2  -2   4  100.79   13.00
  -2   2  -4  154.78   16.20
  -2   2  -4  133.09   25.90
  -2   2  -4  113.49   19.70
  -2  -2   4  101.59   21.40
  -2   2  -4  129.59   23.00
  -2  -2   4   96.79   16.60
  -2  -2   4  129.09   24.30
   2  -2   6 3209.08   94.99
   2  -2   6 3317.07  123.29
   2  -2   6 3409.46  109.49
   2  -2   6 3556.34  114.79
   2  -2   6 3401.26  103.19
   2  -2   6 3552.84  107.39
   2  -2   6 3276.47  117.09
   2   2  -6 3376.36  103.79
   2   2  -6 3389.26   93.79
   2  -2   6 3566.64   95.39
   2   2  -6 3535.55  109.99
   2  -2   6 3331.27   80.49
   2  -2   6 3394.46  116.99
   2  -2   6 3368.76   93.49
   2  -2   6 3472.25  109.89
   2  -2   6 3330.27   86.59
   2   2  -6 3436.06   97.99
   2  -2   6 3395.16   99.79
   2   2  -6 3546.75  104.69
  -2  -2   6 3353.26  105.99
  -2  -2   6 3379.16   87.49
  -2  -2   6 3374.76  116.29
  -2  -2   6 3330.57   83.19
  -2   2  -6 3501.05   87.99
  -2   2  -6 3512.75  110.39
  -2   2  -6 3267.67  107.69
  -2   2  -6 3429.76   99.89
  -2  -2   6 3295.57  111.09
  -2  -2   6 3319.57  106.49
  -2   2  -6 3424.76   90.79
  -2   2  -6 3326.37   97.39
  -2  -2   6 3340.07   82.59
  -2   2  -6 3306.97  101.49
  -2   2  -6 3380.76   75.69
  -2  -2   6 3444.46   95.89
  -2   2  -6 3538.75  109.29
   2  -2   8 1432.66   59.29
   2  -2   8 1503.95   66.99
   2  -2   8 1508.05   75.59
   2  -2   8 1456.95   69.49
   2   2  -8 1477.45   63.09
   2  -2   8 1340.67   76.39
   2  -2   8 1360.76   83.29
   2   2  -8 1387.36   63.39
   2  -2   8 1409.16   61.59
   2   2  -8 1346.57   67.89
   2   2  -8 1533.35   60.29
   2  -2   8 1287.57   56.59
   2  -2   8 1405.16   75.39
   2  -2   8 1429.86   73.09
   2  -2   8 1470.95   52.69
   2   2  -8 1383.86   65.49
   2  -2   8 1518.95   58.79
   2   2  -8 1506.05   64.99
   2  -2   8 1445.46   69.09
  -2   2  -8 1433.06   62.89
  -2   2  -8 1476.05   51.09
  -2   2  -8 1407.66   65.69
  -2   2  -8 1420.86   68.19
  -2  -2   8 1522.65   68.09
  -2   2  -8 1532.15   71.69
  -2   2  -8 1534.35   62.29
  -2  -2   8 1387.46   49.80
  -2  -2   8 1474.55   84.29
  -2  -2   8 1353.16   72.89
  -2   2  -8 1381.16   68.69
  -2   2  -8 1352.86   60.39
  -2  -2   8 1342.97   65.69
  -2   2  -8 1430.16   55.89
  -2  -2   8 1377.46   67.69
  -2  -2   8 1561.44   62.19
  -2  -2   8 1467.35   66.59
   2  -2  10  173.48   26.40
   2   2 -10  143.49   28.00
   2  -2  10  162.38   27.20
   2   2 -10  192.68   30.90
   2   2 -10  175.38   33.00
   2  -2  10  205.48   34.70
   2  -2  10  152.58   43.80
   2   2 -10  175.28   31.40
   2  -2  10  126.29   24.10
   2  -2  10  231.58   44.40
   2  -2  10  148.79   33.30
   2   2 -10  178.58   32.50
   2  -2  10  164.48   33.50
   2  -2  10  206.98   26.40
   2  -2  10  224.08   33.00
   2   2 -10  152.88   26.00
  -2   2 -10  217.58   38.40
  -2  -2  10  213.78   37.20
  -2  -2  10  202.48   23.60
  -2  -2  10  183.78   27.90
  -2  -2  10  157.18   29.50
  -2   2 -10  173.68   28.20
  -2   2 -10  188.98   34.40
  -2  -2  10  172.38   29.10
  -2   2 -10  204.68   33.30
  -2   2 -10  212.28   29.20
  -2   2 -10  181.18   26.60
  -2   2 -10  182.78   33.20
  -2  -2  10  194.58   23.70
  -2  -2  10  136.09   26.90
  -2   2 -10  119.29   19.60
  -2   2 -10  184.88   28.80
  -2   2 -10  191.18   23.80
  -2   2 -10  151.88   31.70
  -2  -2  10  233.68   43.60
   2   2 -12  734.53   69.49
   2  -2  12  616.74   63.59
   2   2 -12  657.13   53.39
   2  -2  12  879.71   89.69
   2   2 -12  748.03   57.09
   2  -2  12  621.34   78.69
   2  -2  12  718.93   69.79
   2  -2  12  740.53   50.09
   2  -2  12  821.72   50.49
   2   2 -12  596.94   55.29
   2  -2  12  588.44   51.09
   2  -2  12  702.53   48.00
   2   2 -12  691.13   51.79
   2   2 -12  700.83   59.09
   2  -2  12  738.73   43.90
  -2   2 -12  764.82   56.09
  -2  -2  12  805.62   65.39
  -2   2 -12  793.82   60.09
  -2  -2  12  669.63   53.39
  -2  -2  12  605.74   48.50
  -2   2 -12  824.02   58.29
  -2   2 -12  678.13   48.90
  -2   2 -12  772.52   63.29
  -2   2 -12  782.52   47.80
  -2   2 -12  683.43   53.29
  -2  -2  12  713.53   54.49
  -2  -2  12  700.03   64.59
  -2  -2  12  706.03   43.40
   2  -2  14 1741.83   97.19
   2   2 -14 1704.23   92.89
   2  -2  14 1855.71   85.29
   2   2 -14 1701.33   90.19
   2  -2  14 1704.93   79.69
   2   2 -14 1853.41   88.19
   2   2 -14 1743.53   82.49
   2  -2  14 1749.43   99.19
   2   2 -14 1761.32   90.99
   2  -2  14 1815.52  111.09
   2  -2  14 1783.62   80.19
  -2  -2  14 1839.72  100.59
  -2   2 -14 1816.22  106.59
  -2  -2  14 1848.32   85.29
  -2   2 -14 1802.32   91.79
  -2   2 -14 1908.91   96.19
  -2   2 -14 1840.02   77.69
  -2   2 -14 1811.02   99.79
  -2  -2  14 1864.81   93.99
  -2  -2  14 1786.22   94.19
   3  -2 -13   -3.60   24.50
   3   2  13   30.00   22.60
   3  -2 -13   19.50   20.80
   3   2  13   11.90   22.90
   3   2  13   13.60   22.40
   3  -2 -13    4.10   27.10
   3  -2 -13   34.80   29.80
   3  -2 -13   22.40   26.30
   3   2  13   24.30   28.80
   3   2  13   56.79   23.40
   3  -2 -13   51.09   27.00
  -3   2  13    7.50   31.40
  -3  -2 -13   51.29   27.00
  -3  -2 -13    8.50   20.60
  -3   2  13   -7.60   24.50
  -3   2  13   -2.70   35.80
  -3   2  13   23.70   31.80
  -3  -2 -13   29.20   31.70
  -3  -2 -13    4.20   28.80
   3  -2 -11 1283.77   71.59
   3  -2 -11 1242.78   81.29
   3   2  11 1376.46   72.69
   3   2  11 1442.86   81.19
   3  -2 -11 1425.66   85.09
   3   2  11 1478.85   82.59
   3  -2 -11 1441.16   88.89
   3  -2 -11 1387.46   91.79
   3  -2 -11 1409.66   83.69
   3   2  11 1379.16   79.19
   3   2  11 1439.76   84.49
  -3   2  11 1257.07   89.49
  -3  -2 -11 1316.87   75.69
  -3  -2 -11 1292.07   77.99
  -3  -2 -11 1437.46   88.79
  -3   2  11 1484.35   67.39
  -3   2  11 1237.68   83.59
  -3  -2 -11 1399.36   93.39
  -3   2  11 1223.58   87.99
  -3   2  11 1516.65   92.19
   3  -2  -9  983.80   71.69
   3   2   9  968.50   60.59
   3  -2  -9  857.31   66.99
   3  -2  -9  935.41   63.89
   3  -2  -9  829.12   63.69
   3   2   9 1069.29   69.99
   3   2   9  804.72   57.69
   3   2   9  950.20   57.09
   3  -2  -9  762.32   59.29
   3   2   9  954.90   65.69
  -3   2   9  887.11   83.99
  -3  -2  -9  893.71   66.39
  -3  -2  -9  760.62   64.69
  -3   2   9  915.91   73.49
  -3   2   9  934.11   51.69
  -3  -2  -9 1000.40   60.39
  -3   2   9  797.32   62.59
  -3  -2  -9  811.82   60.09
  -3   2   9  965.10   58.19
  -3   2   9  822.02   68.59
   3  -2  -7   78.29   23.60
   3  -2  -7   80.79   27.60
   3  -2  -7   44.20   16.10
   3  -2  -7   50.29   23.40
   3   2   7   53.59   20.00
   3   2   7   94.09   26.60
   3   2   7  109.19   28.00
   3  -2  -7  142.09   38.20
   3   2   7   75.59   22.20
   3  -2  -7   70.69   26.10
   3   2   7   40.60   24.00
  -3   2   7   71.79   24.70
  -3   2   7  117.79   39.10
  -3   2   7   43.20   26.20
  -3   2   7  105.29   27.60
  -3  -2  -7   64.19   23.70
  -3   2   7   58.19   27.90
  -3  -2  -7   39.50   20.60
  -3   2   7   86.19   21.90
  -3  -2  -7   79.69   22.60
  -3   2   7   68.19   28.30
  -3  -2  -7   24.00   20.70
  -3   2   7   53.49   19.50
  -3   2   7   24.30   48.70
  -3  -2  -7   37.20   17.80
   3  -2  -5  632.64   52.09
   3   2   5  509.05   53.89
   3  -2  -5  605.34   44.50
   3   2   5  612.04   34.50
   3  -2  -5  635.64   46.70
   3   2   5  582.54   45.00
   3  -2  -5  622.74   46.70
   3   2   5  581.44   39.60
   3  -2  -5  668.13   48.90
   3  -2  -5  722.23   60.29
   3  -2  -5  643.74   36.90
   3   2   5  613.94   43.20
   3   2   5  723.93   54.49
  -3   2   5  608.34   62.69
  -3  -2  -5  563.64   39.20
  -3   2   5  533.35   83.09
  -3  -2  -5  657.63   54.29
  -3   2   5  650.43   43.30
  -3   2   5  750.32   58.79
  -3   2   5  638.34   65.79
  -3  -2  -5  599.14   47.90
  -3   2   5  596.54   61.49
  -3  -2  -5  444.56   45.40
  -3  -2  -5  649.43   45.40
  -3   2   5  605.24   44.00
  -3   2   5  652.63   46.90
  -3   2   5  583.94   38.30
   3  -2  -3 2468.85   91.39
   3   2   3 2440.66   77.59
   3   2   3 2507.65   78.59
   3   2   3 2375.06  102.09
   3   2   3 2327.27  102.19
   3  -2  -3 2388.56   83.69
   3  -2  -3 2406.96   87.79
   3  -2  -3 2426.46   74.79
   3  -2  -3 2370.66   92.59
   3  -2  -3 2497.05  105.39
   3  -2  -3 2331.87   96.79
   3   2   3 2416.36   80.29
   3   2   3 2420.16   88.79
  -3   2   3 2444.96   77.39
  -3   2   3 2586.04  100.69
  -3   2   3 2484.25  101.49
  -3  -2  -3 2532.85   89.89
  -3   2   3 2416.26  100.29
  -3  -2  -3 2400.86   76.49
  -3  -2  -3 2578.24   86.89
  -3   2   3 2410.86  139.39
  -3  -2  -3 2371.36   77.09
  -3  -2  -3 2406.66   92.89
  -3   2   3 2314.67   84.59
  -3  -2  -3 2459.35  108.09
   3  -2  -1   34.10   13.90
   3  -2  -1   26.10   20.80
   3   2   1   16.60   11.30
   3   2   1   38.80   14.70
   3  -2  -1   23.50   19.60
   3  -2  -1   48.20   11.20
   3  -2  -1   36.20   14.90
   3   2   1   25.90   19.60
   3   2   1   43.20   24.30
   3  -2  -1   15.20   10.40
   3   2   1   36.20   11.90
   3  -2  -1    8.60   13.40
   3  -2  -1   50.89   19.20
   3   2   1   29.80   15.70
   3   2   1    6.20   13.10
   3  -2  -1   52.29   19.50
  -3  -2  -1   43.50   12.50
  -3  -2  -1   36.80   14.70
  -3  -2  -1   31.40   18.00
  -3   2   1   23.10   12.40
  -3   2   1    7.70   14.90
  -3  -2  -1   23.40   20.80
  -3   2   1   38.80   15.20
  -3   2   1   47.30   41.00
  -3  -2  -1   16.00   13.80
  -3   2   1   13.80   25.30
  -3   2   1   45.60   22.50
  -3  -2  -1   40.80   21.10
  -3   2   1   33.50   14.90
  -3  -2  -1   23.90   12.80
  -3   2   1   28.10   13.60
  -3  -2  -1   17.60   13.20
   3   2  -1   15.40   15.80
   3  -2   1   35.20   16.30
   3   2  -1   29.10   23.60
   3   2  -1   25.50   12.80
   3  -2   1   20.30   13.50
   3  -2   1   59.19   17.40
   3   2  -1   29.80   11.90
   3  -2   1   33.50   20.40
   3  -2   1   36.90    9.60
   3   2  -1   19.10   20.80
   3  -2   1   19.90   12.30
   3  -2   1   58.79   19.90
   3   2  -1   49.99   15.10
   3  -2   1   17.90   19.90
   3   2  -1   17.10   16.40
   3  -2   1   29.00   22.40
  -3   2  -1   50.99   22.00
  -3  -2   1   22.40   12.20
  -3   2  -1   24.60   15.20
  -3   2  -1   44.50   19.60
  -3  -2   1    4.20   12.70
  -3  -2   1   36.10   16.80
  -3   2  -1   26.70   26.30
  -3  -2   1   45.00   20.90
  -3  -2   1   31.30   13.60
  -3   2  -1   28.70   13.90
  -3   2  -1   64.79   16.50
  -3   2  -1   34.40   13.70
  -3   2  -1   41.30   14.60
  -3  -2   1   23.60   22.20
  -3  -2   1   43.30   18.90
  -3  -2   1   23.30   13.80
   3  -2   3 2389.16   98.09
   3  -2   3 2474.35   98.89
   3   2  -3 2292.97   93.99
   3  -2   3 2399.86  106.39
   3  -2   3 2367.36   78.59
   3   2  -3 2418.56   86.69
   3  -2   3 2365.46   96.89
   3  -2   3 2375.26   85.79
   3  -2   3 2467.75   89.09
   3  -2   3 2507.15   81.49
   3   2  -3 2472.15   85.59
   3   2  -3 2617.44   88.39
   3  -2   3 2438.66   70.99
   3  -2   3 2324.87   89.19
  -3   2  -3 2564.94   76.89
  -3   2  -3 2494.45   87.39
  -3   2  -3 2375.46   96.99
  -3   2  -3 2484.45   92.79
  -3  -2   3 2402.46   97.29
  -3  -2   3 2577.44   78.09
  -3   2  -3 2289.07   91.89
  -3  -2   3 2711.83  106.99
  -3  -2   3 2356.16   77.69
  -3  -2   3 2359.76   78.29
  -3  -2   3 2469.25   85.19
  -3  -2   3 2325.87  104.19
  -3   2  -3 2444.06   75.39
  -3   2  -3 2494.65   99.79
  -3   2  -3 2491.75   79.99
  -3  -2   3 2445.46   88.99
  -3  -2   3 2438.06   96.39
  -3  -2   3 2415.56   81.29
   3  -2   5  580.24   34.50
   3   2  -5  641.54   57.69
   3  -2   5  573.44   39.70
   3  -2   5  595.84   40.50
   3   2  -5  657.33   44.10
   3  -2   5  622.04   69.19
   3  -2   5  631.24   40.00
   3   2  -5  673.13   43.10
   3   2  -5  593.54   52.99
   3  -2   5  585.94   61.49
   3  -2   5  592.34   55.69
   3  -2   5  631.94   64.79
   3  -2   5  646.14   44.40
   3  -2   5  615.14   48.70
  -3  -2   5  696.53   48.00
  -3   2  -5  679.03   40.50
  -3   2  -5  700.33   52.79
  -3  -2   5  781.92   50.69
  -3   2  -5  622.84   46.00
  -3   2  -5  624.04   37.40
  -3  -2   5  687.33   37.90
  -3  -2   5  648.84   54.79
  -3  -2   5  643.54   58.99
  -3   2  -5  637.44   40.00
  -3  -2   5  618.34   36.70
  -3  -2   5  630.74   39.20
  -3  -2   5  654.83   50.39
  -3   2  -5  647.24   55.49
  -3   2  -5  686.73   54.69
   3  -2   7   72.99   22.70
   3   2  -7   67.39   24.80
   3  -2   7   26.00   16.30
   3   2  -7   66.19   19.50
   3  -2   7   85.29   22.30
   3  -2   7   85.29   30.40
   3  -2   7   65.19   32.00
   3  -2   7   72.29   23.90
   3  -2   7   78.49   17.60
   3   2  -7   52.69   22.80
   3  -2   7   63.99   24.10
   3   2  -7   64.19   21.50
  -3   2  -7   53.69   18.00
  -3  -2   7   97.89   26.40
  -3   2  -7   80.19   25.70
  -3  -2   7   90.39   29.30
  -3  -2   7   46.50   17.00
  -3   2  -7   77.79   22.10
  -3   2  -7  101.69   25.40
  -3  -2   7   61.89   22.60
  -3   2  -7   44.90   16.60
  -3  -2   7   59.29   16.60
  -3  -2   7   63.59   19.40
  -3   2  -7   79.59   27.50
   3  -2   9  893.91   55.99
   3   2  -9  920.61   55.49
   3  -2   9  931.21   69.09
   3  -2   9  777.22   79.39
   3  -2   9 1041.60   65.29
   3  -2   9  861.71   59.09
   3  -2   9  974.00   50.69
   3   2  -9  988.70   64.29
   3  -2   9  897.01   53.19
   3  -2   9  856.41   67.99
   3  -2   9  949.21   73.09
   3   2  -9  892.31   58.19
   3   2  -9  857.31   61.99
  -3   2  -9  786.52   63.29
  -3  -2   9  915.41   50.99
  -3   2  -9  884.41   60.89
  -3   2  -9  970.20   49.10
  -3   2  -9  891.91   49.30
  -3  -2   9 1018.70   70.99
  -3   2  -9  827.32   52.19
  -3  -2   9  836.92   59.39
  -3  -2   9  912.61   40.20
  -3  -2   9  903.41   61.19
  -3   2  -9  836.72   51.99
  -3   2  -9  744.03   62.19
  -3   2  -9  909.31   56.19
  -3  -2   9  893.21   58.09
   3   2 -11 1350.26   78.19
   3  -2  11 1462.35   87.49
   3  -2  11 1364.66   73.89
   3  -2  11 1420.56   69.79
   3  -2  11 1460.85   75.99
   3   2 -11 1382.56   80.39
   3  -2  11 1371.96   96.69
   3   2 -11 1453.15   75.39
   3   2 -11 1443.26   82.99
   3  -2  11 1453.65   68.19
   3  -2  11 1503.15   89.69
   3   2 -11 1469.55   72.39
   3  -2  11 1291.87   85.99
  -3   2 -11 1273.27   79.59
  -3   2 -11 1307.17   71.59
  -3   2 -11 1347.57   67.69
  -3   2 -11 1404.86   61.09
  -3  -2  11 1467.25   90.59
  -3   2 -11 1435.66   68.49
  -3   2 -11 1179.58   84.09
  -3  -2  11 1271.47   73.69
  -3  -2  11 1355.96   68.59
  -3  -2  11 1375.26   79.29
  -3   2 -11 1330.47   74.59
  -3   2 -11 1474.25   68.89
  -3   2 -11 1400.56   80.19
   3  -2  13   61.59   24.20
   3   2 -13  -21.60   18.60
   3  -2  13  -10.60   32.80
   3  -2  13    6.50   29.20
   3  -2  13  -13.40   16.30
   3  -2  13   24.30   25.90
   3  -2  13   18.10   16.70
   3   2 -13   17.00   25.20
   3   2 -13   55.69   26.00
   3  -2  13   12.70   24.10
  -3  -2  13   26.40   22.00
  -3   2 -13   69.99   35.10
  -3   2 -13   12.60   20.80
  -3  -2  13   46.70   22.50
  -3  -2  13   32.50   23.20
  -3  -2  13   27.70   30.30
  -3   2 -13   34.70   22.40
  -3   2 -13   24.90   28.50
  -3   2 -13   63.19   25.30
  -3   2 -13   17.10   24.70
   4  -2  -8  527.15   66.49
   4   2   8  662.03   70.89
   4   2   8  572.44   56.29
   4  -2  -8  696.13   83.09
   4   2   8  594.54   58.49
   4  -2  -8  656.93   69.29
   4   2   8  683.63   73.09
   4  -2  -8  661.63   70.49
   4   2   8  654.33   63.39
  -4   2   8  749.73   61.49
  -4   2   8  751.32   81.29
  -4   2   8  893.31   94.89
  -4  -2  -8  724.73   54.59
  -4  -2  -8  620.94   60.99
  -4   2   8  691.43   77.99
  -4  -2  -8  672.63   73.89
  -4  -2  -8  646.94   66.09
  -4   2   8  617.84   57.49
   4   2   6 1435.36   89.09
   4  -2  -6 1507.25   83.29
   4   2   6 1433.16   71.69
   4   2   6 1389.46   71.49
   4  -2  -6 1592.04   87.99
   4   2   6 1447.26   90.99
   4  -2  -6 1459.45   81.89
   4   2   6 1569.74   78.09
   4  -2  -6 1544.15   99.49
  -4  -2  -6 1462.05   84.29
  -4   2   6 1409.56   70.99
  -4  -2  -6 1576.34   72.49
  -4  -2  -6 1508.25   88.79
  -4   2   6 1583.24   69.89
  -4  -2  -6 1476.85   70.09
  -4   2   6 1382.26   87.99
  -4   2   6 1437.86   97.69
  -4   2   6 1410.56   88.69
   4   2   4   30.80   17.20
   4  -2  -4   40.80   20.60
   4  -2  -4   37.00   24.30
   4  -2  -4   20.60   23.10
   4   2   4   87.99   30.10
   4   2   4   52.89   22.60
   4  -2  -4   64.69   23.50
   4   2   4   28.40   26.80
   4  -2  -4   64.79   32.00
   4   2   4   49.99   19.40
  -4   2   4   65.89   33.20
  -4   2   4   31.90   17.80
  -4  -2  -4   53.59   23.90
  -4   2   4   77.99   22.60
  -4  -2  -4   86.79   27.10
  -4   2   4   77.69   42.30
  -4  -2  -4   71.29   32.10
  -4   2   4   42.50   25.80
  -4  -2  -4   70.09   20.10
  -4   2   4   59.39   20.30
   4  -2  -2   80.09   21.20
   4  -2  -2   72.89   25.70
   4  -2  -2   87.09   26.10
   4   2   2   64.29   33.20
   4   2   2  131.69   34.40
   4  -2  -2   87.29   25.40
   4  -2  -2  130.69   40.20
   4  -2  -2   67.69   28.40
   4  -2  -2   98.09   30.50
   4   2   2  112.59   25.10
  -4  -2  -2   77.99   26.20
  -4   2   2   72.89   39.10
  -4   2   2   67.99   19.60
  -4   2   2   67.49   21.10
  -4   2   2   79.29   29.50
  -4  -2  -2   59.39   24.00
  -4  -2  -2   58.59   30.10
  -4   2   2  111.49   23.30
   4   2   0 2354.76   87.39
   4   2   0 2402.96  111.49
   4  -2   0 2267.67   81.29
   4  -2   0 2318.07  104.49
   4  -2   0 2135.59   97.29
   4  -2   0 2279.07  102.49
   4  -2   0 2159.58  112.29
   4   2   0 2358.06  119.49
   4  -2   0 2184.98   91.89
   4  -2   0 2359.16   98.19
   4   2   0 2216.68   88.49
  -4   2   0 2350.76  106.09
  -4  -2   0 2360.36   98.29
  -4   2   0 2231.28   80.29
  -4  -2   0 2344.57  115.99
  -4  -2   0 2174.98   92.99
  -4   2   0 2359.16   99.09
  -4   2   0 2196.48  109.39
  -4   2   0 2073.29   79.59
  -4   2   0 2375.56   86.29
  -4  -2   0 2209.88   91.39
   4  -2   2   96.59   23.60
   4  -2   2   72.39   34.30
   4  -2   2   84.09   23.80
   4  -2   2  129.19   30.00
   4  -2   2   99.49   26.90
   4   2  -2  101.59   33.20
   4   2  -2   31.50   24.70
   4   2  -2   77.99   23.70
   4  -2   2   96.69   32.20
   4  -2   2   96.39   32.20
   4   2  -2   97.19   35.20
   4   2  -2  136.29   26.60
   4  -2   2  137.29   32.00
  -4   2  -2   53.69   24.60
  -4   2  -2   32.10   21.40
  -4  -2   2   79.49   27.00
  -4   2  -2   86.49   32.20
  -4  -2   2   84.29   26.90
  -4  -2   2  108.79   26.30
  -4   2  -2  127.99   22.70
  -4  -2   2   86.19   30.80
  -4   2  -2  110.99   23.10
  -4   2  -2  131.79   26.80
   4  -2   4   37.70   18.90
   4  -2   4   86.59   31.80
   4  -2   4   50.19   22.20
   4  -2   4   62.29   34.20
   4   2  -4    9.50   23.40
   4  -2   4   37.00   27.40
   4  -2   4   57.09   23.40
   4  -2   4   65.09   22.80
   4  -2   4   13.20   19.30
   4  -2   4   71.59   27.60
   4   2  -4   49.80   29.20
   4   2  -4   58.99   21.30
  -4  -2   4   31.90   24.20
  -4   2  -4   58.59   21.20
  -4   2  -4   64.39   27.60
  -4   2  -4   52.09   20.60
  -4  -2   4   34.60   19.70
  -4   2  -4   57.39   19.70
  -4   2  -4   71.29   20.30
  -4   2  -4   49.30   21.20
  -4  -2   4   31.70   16.70
  -4   2  -4   84.99   29.40
  -4  -2   4   81.19   28.60
  -4  -2   4   44.50   30.40
   4  -2   6 1396.46   84.39
   4   2  -6 1464.15   72.49
   4   2  -6 1457.15   84.19
   4  -2   6 1461.65   77.39
   4  -2   6 1398.76   95.39
   4   2  -6 1592.24   84.59
   4  -2   6 1450.75   84.49
   4  -2   6 1460.15  100.19
   4  -2   6 1380.96   69.19
   4   2  -6 1414.96   77.39
  -4  -2   6 1458.65   79.19
  -4  -2   6 1509.25   78.89
  -4  -2   6 1413.26   92.69
  -4   2  -6 1459.45   67.69
  -4  -2   6 1472.35   84.39
  -4   2  -6 1357.56   87.09
  -4   2  -6 1459.45   69.29
  -4   2  -6 1395.86   83.09
  -4   2  -6 1522.75   66.99
  -4   2  -6 1393.06   75.99
  -4   2  -6 1554.24   76.19
   4  -2   8  693.63   71.39
   4  -2   8  693.73   80.49
   4  -2   8  728.13   57.49
   4  -2   8  709.73   60.69
   4   2  -8  622.84   71.09
   4  -2   8  602.44   80.79
   4   2  -8  579.44   79.39
   4   2  -8  693.23   59.89
   4  -2   8  634.44   70.19
  -4   2  -8  716.83   63.19
  -4   2  -8  609.14   52.69
  -4   2  -8  657.63   57.99
  -4  -2   8  698.33   58.89
  -4   2  -8  666.03   74.69
  -4  -2   8  794.72   84.59
  -4   2  -8  668.23   55.79
  -4   2  -8  644.34   50.09
  -4  -2   8  706.53   54.99
   0  -3 -15   56.99   33.70
   0   3  15   80.89   34.70
   0   3  15   52.59   28.80
   0  -3 -15   34.90   31.20
   0  -3 -15  -23.30   25.60
   0   3  15   59.19   39.70
   0  -3 -15  131.99   38.70
   0   3  15  121.49   39.90
   0   3  15   62.79   28.70
   0   3  15   65.89   28.50
   0   3  15   37.20   29.30
   0  -3 -15  101.49   31.30
   0  -3 -15   61.59   28.40
   0  -3 -15  119.19   41.80
   0  -3 -13   45.20   24.10
   0   3  13    3.50   21.90
   0   3  13    7.50   22.40
   0  -3 -13   -7.70   24.70
   0  -3 -13   38.40   26.70
   0   3  13   31.90   30.30
   0   3  13   30.90   19.90
   0  -3 -13   57.39   27.90
   0  -3 -13   19.00   27.80
   0   3  13   35.10   28.40
   0   3  13   10.40   22.80
   0  -3 -13   22.70   22.20
   0   3  13   13.10   23.50
   0  -3 -13   16.30   22.50
   0   3  13   29.20   23.60
   0  -3 -13   67.99   33.40
   0  -3 -11 1668.93   84.99
   0  -3 -11 1730.73   99.99
   0   3  11 1787.32   85.29
   0   3  11 1718.43  133.09
   0   3  11 1720.43   89.19
   0  -3 -11 1587.44   94.79
   0  -3 -11 1658.73   92.29
   0   3  11 1701.53   72.69
   0  -3 -11 1685.23   78.79
   0  -3 -11 1714.63   88.99
   0   3  11 1693.93   85.19
   0   3  11 1624.84   93.99
   0  -3 -11 1585.04   82.19
   0  -3 -11 1686.43   90.69
   0  -3 -11 1659.83   77.39
   0   3  11 1663.43   89.59
   0  -3 -11 1658.63   85.09
   0   3  11 1706.33   98.29
   0   3  11 1518.15   73.29
   0  -3  -9 1107.19   72.99
   0  -3  -9  978.30   53.89
   0  -3  -9 1060.99   63.69
   0  -3  -9  996.20   66.09
   0   3   9  950.50   64.49
   0   3   9  896.41   97.99
   0   3   9  987.30   61.39
   0   3   9  981.10   65.79
   0   3   9 1074.79   54.99
   0  -3  -9 1102.09   65.29
   0   3   9 1027.90   60.69
   0   3   9 1011.30   72.19
   0   3   9 1049.00   58.09
   0  -3  -9  994.40   69.09
   0  -3  -9 1133.69   74.49
   0  -3  -9 1062.79   65.79
   0   3   9 1205.98   75.79
   0  -3  -9  941.11   62.69
   0  -3  -9 1069.39   56.99
   0  -3  -9 1078.79   60.39
   0   3   7  143.79   47.90
   0  -3  -7  138.69   31.70
   0  -3  -7  173.08   38.80
   0   3   7  187.18   33.80
   0   3   7  106.99   27.20
   0   3   7  106.89   25.10
   0   3   7  157.98   22.30
   0   3   7  113.29   24.20
   0  -3  -7  154.38   29.90
   0  -3  -7  112.89   26.10
   0  -3  -7  113.59   27.10
   0  -3  -7  112.09   30.80
   0  -3  -7  117.99   22.40
   0  -3  -7  135.49   27.00
   0   3   7  115.59   24.40
   0   3   7  136.99   25.70
   0  -3  -7  127.59   27.50
   0   3   7  106.69   28.00
   0  -3  -7  105.89   25.70
   0  -3  -7  154.68   27.10
   0   3   7  134.69   31.40
   0   3   5  704.13   49.00
   0  -3  -5  723.73   52.99
   0   3   5  729.63   43.40
   0  -3  -5  740.23   46.40
   0   3   5  696.53   46.80
   0  -3  -5  721.03   44.40
   0  -3  -5  698.53   46.20
   0  -3  -5  760.42   48.10
   0   3   5  716.73   39.70
   0   3   5  741.83   45.60
   0   3   5  732.13   52.29
   0  -3  -5  727.53   51.39
   0   3   5  672.43   41.80
   0  -3  -5  735.13   49.70
   0  -3  -5  752.12   50.79
   0   3   5  556.34   70.79
   0   3   5  753.02   49.50
   0   3   5  777.82   46.10
   0   3   5  734.73   34.30
   0   3   5  694.53   50.39
   0   3   3 3069.09  101.59
   0   3   3 3170.58   84.99
   0   3   3 3084.09  131.89
   0   3   3 2976.60  100.89
   0  -3  -3 3087.39  107.69
   0  -3  -3 3124.49  108.59
   0  -3  -3 3276.77   97.49
   0   3   3 3005.20   88.69
   0   3   3 3119.59   94.29
   0  -3  -3 3072.69  103.59
   0   3   3 3061.49  102.69
   0  -3  -3 3184.38   99.59
   0   3   3 2930.31   84.19
   0  -3  -3 2980.80  101.49
   0   3   3 3166.58   96.69
   0  -3  -3 3150.98   94.89
   0  -3  -3 3066.59  102.79
   0   3   3 3182.28   92.19
   0   3   3 3115.39   94.29
   0  -3  -3 3132.59  106.49
   0   3   1    9.70   12.10
   0  -3  -1    0.20   12.80
   0  -3  -1   -0.60    9.80
   0  -3  -1    1.30   10.20
   0   3   1    7.00   12.80
   0   3   1   12.60    8.10
   0  -3  -1    6.10   11.50
   0  -3  -1    2.70   12.10
   0  -3  -1   18.50   21.00
   0   3   1    9.40   14.60
   0  -3  -1    8.30   10.40
   0   3   1   11.60    9.70
   0  -3  -1   -5.90   12.90
   0  -3  -1   19.30   11.10
   0   3   1   -2.70   10.90
   0  -3  -1   21.30   13.50
   0  -3  -1    8.40   12.70
   0   3   1   16.40   13.70
   0   3   1   16.50   10.80
   0   3   1   15.70   10.10
   0   3   1    0.50   10.30
   0  -3  -1   10.50    9.20
   0   3  -1    9.10   12.70
   0  -3   1   13.00   11.10
   0  -3   1    4.00   13.90
   0  -3   1    7.00   12.70
   0   3  -1   21.30   13.10
   0   3  -1   16.70    9.20
   0  -3   1   -5.00    9.70
   0   3  -1   29.80   12.50
   0   3  -1   16.80   12.10
   0  -3   1   26.30   11.10
   0  -3   1   25.40   20.60
   0  -3   1    0.30   11.80
   0   3  -1   -3.30   11.90
   0   3  -1   21.20   12.00
   0  -3   1   -0.20   10.70
   0  -3   1   23.10    9.00
   0   3  -1    5.50    8.40
   0   3  -1   21.50   14.30
   0   3  -1   20.30   10.80
   0   3  -1   21.40    9.60
   0  -3   1   13.50   10.40
   0  -3   1   19.10   11.10
   0  -3   1   21.30   12.60
   0  -3   1   10.90   11.40
   0   3  -1   12.90   12.10
   0  -3   1   -4.20    6.90
   0  -3   3 3108.19   92.09
   0  -3   3 3025.10  104.39
   0  -3   3 2981.50  110.39
   0  -3   3 3048.90   98.29
   0   3  -3 3088.39   84.99
   0   3  -3 3039.10   86.79
   0   3  -3 3072.59   85.89
   0   3  -3 2995.70   88.69
   0   3  -3 3072.39   86.89
   0   3  -3 3093.49   97.19
   0   3  -3 3047.99   89.69
   0  -3   3 3086.19   93.29
   0  -3   3 2960.10   94.79
   0  -3   3 3109.59   93.89
   0  -3   3 2986.80   92.39
   0   3  -3 3082.19   92.69
   0   3  -3 3002.10   82.29
   0  -3   3 3124.49   87.19
   0  -3   3 3077.49   79.29
   0   3  -3 3068.19   83.39
   0   3  -3 3008.10   91.89
   0  -3   3 3034.60   74.59
   0  -3   3 3052.69   82.79
   0  -3   3 2903.01   90.09
   0  -3   5  753.92   40.00
   0  -3   5  753.12   34.70
   0   3  -5  801.22   45.60
   0  -3   5  669.33   42.70
   0  -3   5  737.93   35.30
   0  -3   5  748.63   41.00
   0   3  -5  804.92   41.50
   0   3  -5  752.22   45.80
   0   3  -5  764.32   43.20
   0  -3   5  728.03   47.50
   0   3  -5  757.32   43.70
   0   3  -5  736.63   43.80
   0  -3   5  715.73   45.40
   0   3  -5  728.63   37.50
   0   3  -5  685.63   37.40
   0  -3   5  749.62   51.79
   0  -3   5  706.23   46.80
   0   3  -5  751.12   36.30
   0  -3   5  677.83   42.80
   0  -3   5  789.72   57.39
   0   3  -7  101.29   21.50
   0  -3   7  182.18   27.60
   0   3  -7  116.69   25.00
   0  -3   7  145.39   21.70
   0  -3   7  166.28   30.40
   0  -3   7  117.49   23.10
   0   3  -7  152.78   28.60
   0  -3   7  149.09   28.80
   0  -3   7  139.79   28.80
   0  -3   7  180.18   26.70
   0   3  -7  125.89   19.90
   0   3  -7  145.39   27.40
   0  -3   7  131.79   34.10
   0  -3   7  146.59   20.40
   0   3  -7  147.89   25.00
   0   3  -9 1017.30   56.09
   0   3  -9  962.00   48.80
   0   3  -9  984.40   61.09
   0  -3   9 1019.00   51.39
   0   3  -9 1110.09   60.09
   0  -3   9 1017.70   63.19
   0   3  -9  979.10   58.19
   0  -3   9  987.00   63.49
   0  -3   9  847.82   60.69
   0  -3   9 1052.19   52.19
   0  -3   9 1041.00   68.19
   0   3  -9  930.61   55.49
   0  -3   9  911.11   49.80
   0  -3   9 1030.70   53.49
   0  -3   9  967.10   59.59
   0  -3   9  927.31   43.50
   0  -3  11 1598.04   80.99
   0  -3  11 1663.63   72.69
   0  -3  11 1643.34   73.09
   0   3 -11 1465.05   77.09
   0  -3  11 1543.25   69.29
   0  -3  11 1474.45   85.69
   0  -3  11 1763.82   65.99
   0   3 -11 1427.16   71.19
   0  -3  11 1474.85   85.89
   0   3 -11 1347.07   75.09
   0   3 -11 1717.83   69.29
   0   3 -11 1568.84   77.89
   0  -3  11 1624.44   59.09
   0  -3  11 1639.84   83.89
   0  -3  11 1610.54   87.39
   0   3 -13   31.00   21.70
   0  -3  13   52.79   28.70
   0  -3  13   23.90   15.90
   0  -3  13   35.20   24.80
   0  -3  13   28.40   18.10
   0  -3  13   18.80   16.30
   0  -3  13   38.60   26.00
   0   3 -13   37.90   21.50
   0   3 -13   14.40   20.80
   0   3 -13   38.60   16.20
   0  -3  13   23.20   18.60
   0  -3  13   30.90   19.40
   0  -3  13   40.10   29.10
   0  -3  15   36.60   24.30
   0  -3  15   63.49   25.00
   0  -3  15   41.90   27.90
   0  -3  15   66.09   25.60
   0   3 -15  115.39   30.70
   0  -3  15  113.79   39.00
   0   3 -15   41.30   24.80
   0  -3  15   69.49   21.80
   0   3 -15   60.39   31.00
   0  -3  15   14.40   26.40
   0  -3  15  115.09   31.20
   0  -3  15   72.69   40.50
   1  -3 -14 1606.44   85.59
   1  -3 -14 1576.64  100.39
   1  -3 -14 1797.12  127.89
   1  -3 -14 1718.13  102.79
   1   3  14 1595.34  101.89
   1   3  14 1594.04   96.79
   1   3  14 1622.74   88.29
   1   3  14 1627.94   94.39
   1   3  14 1728.53  128.59
   1   3  14 1724.93   88.09
   1  -3 -14 1644.94   88.09
   1   3  14 1556.94   94.29
   1  -3 -14 1655.93  102.59
   1  -3 -14 1479.25   90.79
   1   3  14 1611.24  103.29
  -1  -3 -14 1499.65   97.49
  -1  -3 -14 1663.03   92.99
  -1  -3 -14 1554.74   90.89
  -1   3  14 1808.92  115.69
  -1   3  14 1543.35   92.89
  -1   3  14 1583.64   92.79
  -1  -3 -14 1531.95  105.39
  -1  -3 -14 1902.21  101.99
  -1   3  14 1618.34   94.19
  -1   3  14 1720.53  100.49
  -1   3  14 1585.14   97.99
  -1   3  14 1579.14   74.39
  -1  -3 -14 1519.85   90.19
  -1   3  14 1674.13  103.69
  -1  -3 -14 1626.44  105.29
   1   3  12  511.65   55.69
   1  -3 -12  706.33   65.19
   1   3  12  413.26   59.19
   1   3  12  516.75   64.39
   1  -3 -12  587.04   60.29
   1   3  12  618.84   61.69
   1  -3 -12  543.35   67.59
   1  -3 -12  618.44   58.09
   1   3  12  594.94   64.99
   1   3  12  643.14   71.49
   1  -3 -12  624.54   69.09
   1   3  12  537.15   56.39
   1  -3 -12  617.04   71.39
   1  -3 -12  638.44   71.19
   1   3  12  808.02   85.89
   1   3  12  626.54   65.69
  -1  -3 -12  646.74   76.79
  -1  -3 -12  570.34   61.19
  -1  -3 -12  475.25   61.69
  -1   3  12  521.65   70.49
  -1   3  12  398.96   42.60
  -1   3  12  594.14   63.59
  -1   3  12  613.74   63.29
  -1   3  12  460.45   61.79
  -1   3  12  492.95   49.20
  -1   3  12  532.25   68.79
  -1  -3 -12  642.84   74.29
  -1   3  12  581.54   62.09
  -1  -3 -12  435.46   53.69
   1   3  10  175.88   34.90
   1   3  10  316.77   44.00
   1   3  10  245.98   43.70
   1  -3 -10  204.18   37.80
   1   3  10  281.17   39.60
   1  -3 -10  210.38   36.60
   1  -3 -10  244.48   33.10
   1   3  10  196.08   38.80
   1   3  10  280.07   35.20
   1  -3 -10  243.88   45.10
   1   3  10  244.48   39.40
   1  -3 -10  260.67   46.80
   1  -3 -10  259.07   38.30
   1  -3 -10  177.28   40.40
   1  -3 -10  267.37   42.80
   1  -3 -10  216.68   37.20
   1  -3 -10  227.88   45.30
   1   3  10  225.18   35.60
   1   3  10  243.68   42.00
   1   3  10  290.27   53.59
  -1  -3 -10  264.47   43.50
  -1  -3 -10  273.17   42.40
  -1  -3 -10  298.17   43.10
  -1   3  10  225.18   38.30
  -1   3  10  237.88   33.30
  -1   3  10  262.07   40.90
  -1  -3 -10  237.78   44.30
  -1  -3 -10  260.17   47.00
  -1  -3 -10  284.77   39.20
  -1   3  10  228.48   40.80
  -1   3  10  196.98   65.49
  -1   3  10  227.98   42.60
  -1  -3 -10  203.98   40.60
  -1  -3 -10  234.78   37.40
  -1   3  10  390.36   59.19
  -1  -3 -10  220.78   38.40
  -1   3  10  302.47   39.40
  -1   3  10  268.37   47.70
   1  -3  -8 1146.49   63.59
   1  -3  -8 1142.79   72.59
   1   3   8 1122.29   85.99
   1   3   8 1029.60   64.39
   1   3   8 1173.98   62.89
   1  -3  -8 1252.77   70.69
   1  -3  -8 1138.49   70.99
   1   3   8 1035.60   67.29
   1  -3  -8 1214.38   73.89
   1   3   8 1131.29   60.69
   1   3   8 1110.09   57.89
   1   3   8 1156.78   63.59
   1  -3  -8 1214.78   64.19
   1  -3  -8 1169.38   71.89
   1  -3  -8 1161.68   62.19
   1   3   8 1067.49   59.89
   1   3   8 1131.29   69.99
   1  -3  -8 1133.89   60.79
   1  -3  -8 1144.99   65.79
   1   3   8 1098.89   57.89
  -1   3   8 1188.78   64.39
  -1  -3  -8 1211.38   72.89
  -1  -3  -8 1158.58   69.99
  -1   3   8 1070.09   59.69
  -1  -3  -8 1053.59   70.89
  -1   3   8 1119.69   58.89
  -1   3   8 1049.20  112.99
  -1  -3  -8 1159.58   66.29
  -1   3   8 1253.27   65.79
  -1  -3  -8 1199.58   67.39
  -1  -3  -8 1024.30   57.99
  -1  -3  -8 1165.08   73.79
  -1   3   8 1014.50   66.29
  -1   3   8 1135.99   59.79
  -1  -3  -8 1192.38   64.89
  -1   3   8 1020.00   73.39
  -1  -3  -8 1049.49   62.99
  -1   3   8 1029.50   68.89
  -1   3   8 1140.59   57.49
   1  -3  -6 2832.62  110.19
   1   3   6 2856.71   97.19
   1  -3  -6 2774.12  107.49
   1  -3  -6 2517.65   93.39
   1   3   6 2728.13   89.79
   1   3   6 2804.62   97.29
   1  -3  -6 2797.72  102.79
   1   3   6 2638.74   94.09
   1   3   6 2752.52   95.89
   1  -3  -6 2652.23  105.79
   1  -3  -6 2790.62   89.79
   1   3   6 2979.70   95.09
   1  -3  -6 2785.92  109.79
   1  -3  -6 2797.22   92.29
   1  -3  -6 2733.13  101.09
   1   3   6 2681.13  102.59
   1   3   6 2699.83  101.39
   1  -3  -6 2693.83  107.99
   1   3   6 2726.73   92.29
   1  -3  -6 2650.14   98.89
   1   3   6 2787.62  105.49
  -1  -3  -6 2916.11  100.39
  -1   3   6 2931.61   97.39
  -1   3   6 2710.63  108.69
  -1   3   6 2742.83  151.48
  -1   3   6 2817.62   89.59
  -1  -3  -6 2825.82  107.49
  -1  -3  -6 2828.72  103.69
  -1   3   6 2840.62  106.59
  -1   3   6 2843.62  103.09
  -1   3   6 2763.62  107.49
  -1  -3  -6 2645.64  105.69
  -1  -3  -6 2789.32   98.39
  -1   3   6 2720.43   91.39
  -1  -3  -6 2948.51  104.29
  -1   3   6 2667.43   87.79
  -1  -3  -6 2749.32  109.89
  -1   3   6 2639.74   90.39
  -1  -3  -6 2686.83  109.69
  -1   3   6 2627.94   87.29
  -1   3   6 2897.51  100.09
   1  -3  -4  204.98   32.90
   1   3   4  223.38   31.60
   1  -3  -4  151.18   24.20
   1  -3  -4  172.58   27.40
   1  -3  -4  178.78   27.30
   1   3   4  203.78   32.90
   1   3   4  156.58   25.10
   1   3   4  159.88   27.90
   1  -3  -4  190.28   28.00
   1   3   4  178.68   29.00
   1   3   4  186.18   26.80
   1  -3  -4  250.07   35.50
   1  -3  -4  173.98   28.90
   1   3   4  187.78   26.80
   1  -3  -4  220.68   32.00
   1   3   4  209.18   31.90
   1  -3  -4  141.59   29.50
   1  -3  -4  162.68   28.60
  -1  -3  -4  254.77   34.60
  -1   3   4  158.08   27.60
  -1  -3  -4  156.48   25.70
  -1  -3  -4  212.48   30.60
  -1   3   4  221.88   36.30
  -1   3   4  227.18   29.30
  -1   3   4  212.08   33.70
  -1   3   4  140.09   27.20
  -1   3   4  159.68   26.10
  -1  -3  -4  199.68   32.10
  -1  -3  -4  197.68   31.00
  -1   3   4  205.08   26.60
  -1   3   4  193.98   31.20
  -1  -3  -4  208.38   24.40
  -1  -3  -4  152.78   28.40
  -1  -3  -4  179.58   28.40
  -1   3   4  234.18   30.70
  -1  -3  -4  212.78   32.90
  -1   3   4  171.58   28.20
  -1   3   4  174.08   48.00
  -1  -3  -4  193.98   33.00
  -1   3   4  214.58   24.50
   1  -3  -2  112.29   30.40
   1  -3  -2   88.49   12.90
   1  -3  -2   61.79   17.80
   1   3   2   97.59   19.90
   1   3   2   74.19   20.70
   1  -3  -2   66.19   20.30
   1  -3  -2   88.19   21.80
   1  -3  -2   82.69   20.70
   1  -3  -2   83.69   25.10
   1   3   2   61.79   18.80
   1   3   2  105.99   21.80
   1  -3  -2   68.99   17.40
   1   3   2   87.29   20.20
   1  -3  -2   92.89   22.60
   1  -3  -2   87.39   20.30
   1  -3  -2   71.09   19.10
   1   3   2   93.39   15.10
   1   3   2   96.19   20.20
   1   3   2   82.89   18.80
   1  -3  -2   90.59   21.20
  -1  -3  -2   77.49   20.50
  -1   3   2   93.19   23.60
  -1   3   2   68.99   33.40
  -1   3   2  109.69   19.90
  -1  -3  -2   91.09   19.30
  -1  -3  -2  112.99   24.40
  -1  -3  -2   81.59   22.90
  -1   3   2   78.29   13.30
  -1   3   2   79.79   18.80
  -1  -3  -2   66.79   22.30
  -1   3   2  113.29   16.10
  -1  -3  -2   90.49   23.30
  -1   3   2   96.69   19.80
  -1   3   2   95.59   20.30
  -1  -3  -2  103.39   18.60
  -1   3   2   17.50   11.90
  -1  -3  -2  118.09   25.10
  -1  -3  -2   84.19   25.20
  -1   3   2   92.99   24.70
  -1  -3  -2   78.99   18.20
  -1   3   2  128.89   26.40
  -1   3   2   66.19   18.30
   1   3   0 4206.98  113.09
   1   3   0 4416.36  123.99
   1   3   0 4592.74  115.29
   1  -3   0 4576.94  122.69
   1  -3   0 4394.16  135.79
   1  -3   0 4638.44  130.09
   1  -3   0 4550.94  143.59
   1  -3   0 4442.76  133.69
   1   3   0 4605.54  120.79
   1   3   0 4428.96  111.39
   1  -3   0 4564.64  122.79
   1  -3   0 4399.46  131.09
   1   3   0 4714.13  120.49
   1   3   0 4488.25  107.29
   1   3   0 4761.22  119.49
   1  -3   0 4654.73  127.09
   1  -3   0 4512.85  106.19
   1  -3   0 4530.85  121.09
   1  -3   0 4426.36  116.39
   1  -3   0 4305.67  134.79
   1   3   0 4715.83  127.19
  -1   3   0 4518.15  157.88
  -1   3   0 4419.26  109.69
  -1  -3   0 4472.45  121.49
  -1  -3   0 4457.55  144.29
  -1  -3   0 4480.65  121.59
  -1   3   0 4769.72  128.99
  -1   3   0 4780.52  131.79
  -1   3   0 4365.66  123.09
  -1  -3   0 4491.65  112.79
  -1  -3   0 4423.86  122.39
  -1   3   0 4600.14  121.49
  -1  -3   0 4535.75  126.19
  -1  -3   0 4583.64  130.39
  -1   3   0 4267.77  111.99
  -1   3   0 4478.95  116.79
  -1   3   0 4585.24  116.19
  -1  -3   0 4319.37  131.99
  -1  -3   0 4582.04  127.89
  -1   3   0 4597.74   99.19
   1   3  -2   56.29   14.70
   1   3  -2  103.59   18.70
   1  -3   2   84.89   18.40
   1  -3   2  115.89   34.90
   1   3  -2   65.29   18.30
   1   3  -2   89.79   18.50
   1  -3   2  121.19   28.60
   1  -3   2   78.79   20.00
   1  -3   2   73.09   16.70
   1  -3   2   84.09   14.90
   1   3  -2  110.59   20.40
   1   3  -2   87.99   17.80
   1   3  -2   72.09   15.50
   1  -3   2  101.79   16.50
   1   3  -2  107.69   21.90
   1   3  -2   56.79   11.60
   1  -3   2  125.09   25.40
   1  -3   2   83.39   17.80
   1  -3   2   94.29   21.80
   1  -3   2  118.19   24.50
  -1  -3   2   80.79   15.00
  -1  -3   2  146.89   24.00
  -1  -3   2   45.50   16.90
  -1  -3   2   77.49   18.90
  -1  -3   2  126.89   26.10
  -1   3  -2   75.09   18.60
  -1   3  -2   94.69   22.50
  -1  -3   2   98.69   25.10
  -1   3  -2   91.99   18.10
  -1  -3   2   57.39   14.20
  -1  -3   2  102.09   19.90
  -1  -3   2  136.19   22.20
  -1   3  -2   80.09   16.80
  -1  -3   2   72.99   16.30
  -1  -3   2   77.39   16.00
  -1   3  -2   71.19   16.40
  -1   3  -2   97.49   18.80
  -1  -3   2   91.39   23.20
  -1   3  -2   93.99   19.80
  -1   3  -2   93.59   17.80
  -1  -3   2   78.79   15.90
  -1   3  -2  117.49   21.50
  -1   3  -2   87.89   16.60
   1  -3   4  169.28   23.90
   1  -3   4  248.28   29.50
   1  -3   4  211.48   30.40
   1   3  -4  220.58   26.70
   1   3  -4  161.18   23.70
   1  -3   4  205.88   41.30
   1   3  -4  247.98   29.50
   1  -3   4  221.88   26.40
   1  -3   4  215.18   31.10
   1   3  -4  184.08   26.40
   1   3  -4  177.68   27.90
   1  -3   4  219.78   25.80
   1   3  -4  200.18   25.40
   1  -3   4  166.78   29.10
   1  -3   4  197.28   31.50
   1  -3   4  215.08   32.70
   1  -3   4  143.49   24.80
   1  -3   4  220.58   21.70
  -1  -3   4  235.28   36.50
  -1  -3   4  159.98   21.80
  -1   3  -4  169.48   23.40
  -1   3  -4  229.48   29.00
  -1  -3   4  186.88   25.40
  -1   3  -4  241.78   26.60
  -1   3  -4  215.88   24.60
  -1   3  -4  207.78   24.00
  -1   3  -4  195.08   23.20
  -1   3  -4  248.68   31.20
  -1   3  -4  220.38   29.00
  -1  -3   4  180.08   26.40
  -1  -3   4  186.78   19.20
  -1  -3   4  216.48   28.20
  -1   3  -4  136.79   27.40
  -1  -3   4  161.28   22.10
  -1  -3   4  174.38   30.40
  -1  -3   4  265.67   37.60
  -1   3  -4  195.98   27.30
  -1  -3   4  205.98   26.40
   1  -3   6 2630.34   91.49
   1  -3   6 2695.13  105.99
   1  -3   6 2660.63  110.59
   1  -3   6 2841.32   98.69
   1   3  -6 2714.73   81.69
   1  -3   6 2700.73   70.69
   1  -3   6 2737.13   86.99
   1  -3   6 2627.84   94.89
   1  -3   6 2502.15   79.99
   1  -3   6 2640.94   95.19
   1   3  -6 2488.95   92.59
   1  -3   6 2665.43   80.09
   1   3  -6 2663.63   86.49
   1   3  -6 2733.93   91.29
   1  -3   6 2577.84   84.49
   1   3  -6 2727.33   89.89
   1   3  -6 2658.13   86.69
   1  -3   6 2765.52   96.09
   1  -3   6 2604.14   95.39
  -1  -3   6 2643.54  107.29
  -1   3  -6 2643.64   90.49
  -1   3  -6 2881.51   85.69
  -1   3  -6 2800.22   88.39
  -1   3  -6 2612.64   80.29
  -1  -3   6 2649.93   73.79
  -1   3  -6 2675.63   76.49
  -1  -3   6 2674.93   82.19
  -1   3  -6 2709.43   97.99
  -1   3  -6 2629.44   92.19
  -1   3  -6 2639.44   90.09
  -1  -3   6 2723.93  100.79
  -1  -3   6 2773.12   90.19
  -1  -3   6 2810.62   96.19
  -1  -3   6 2641.44   87.19
  -1  -3   6 2808.72   99.89
  -1   3  -6 2818.02   91.79
  -1   3  -6 2688.53   78.69
   1   3  -8 1041.30   57.69
   1  -3   8 1041.20   65.49
   1   3  -8 1006.30   60.69
   1  -3   8 1134.09   56.79
   1  -3   8 1121.69   66.19
   1  -3   8 1143.39   50.49
   1  -3   8 1175.88   51.59
   1   3  -8 1112.99   56.19
   1  -3   8 1182.88   76.89
   1   3  -8 1102.69   49.40
   1  -3   8 1152.08   53.69
   1  -3   8 1080.49   61.09
   1   3  -8 1022.10   55.69
   1  -3   8 1076.09   65.39
   1  -3   8 1137.79   47.80
   1  -3   8 1147.39   55.89
  -1   3  -8 1185.68   60.29
  -1   3  -8 1077.39   55.69
  -1  -3   8 1057.79   66.19
  -1  -3   8 1072.79   66.69
  -1   3  -8 1147.59   59.09
  -1   3  -8 1054.39   62.29
  -1  -3   8 1141.19   62.89
  -1   3  -8 1191.88   45.40
  -1  -3   8 1173.68   58.39
  -1  -3   8 1103.29   64.59
  -1  -3   8 1062.49   49.40
  -1   3  -8 1204.28   64.99
  -1   3  -8 1104.59   59.89
  -1   3  -8 1143.89   47.60
   1  -3  10  247.88   36.60
   1  -3  10  185.98   35.90
   1   3 -10  196.28   31.00
   1  -3  10  278.47   35.40
   1   3 -10  188.68   36.60
   1  -3  10  245.28   30.30
   1   3 -10  233.08   31.20
   1  -3  10  247.98   33.00
   1  -3  10  216.88   42.20
   1  -3  10  286.87   32.90
   1   3 -10  247.98   36.90
   1  -3  10  178.98   40.70
   1  -3  10  194.18   44.40
   1  -3  10  203.58   37.20
  -1  -3  10  200.88   31.60
  -1  -3  10  210.08   41.70
  -1   3 -10  272.87   38.30
  -1  -3  10  227.48   38.60
  -1  -3  10  237.78   37.50
  -1   3 -10  305.57   39.80
  -1  -3  10  280.57   39.90
  -1  -3  10  220.58   32.60
  -1   3 -10  223.78   37.20
  -1  -3  10  177.58   29.20
  -1   3 -10  270.87   39.70
  -1   3 -10  217.88   37.60
  -1   3 -10  217.58   36.70
  -1   3 -10  198.68   24.40
  -1  -3  10  218.58   29.20
   1  -3  12  402.86   44.60
   1  -3  12  505.95   58.09
   1  -3  12  519.35   58.69
   1  -3  12  576.34   60.69
   1  -3  12  556.44   41.10
   1   3 -12  578.94   44.50
   1  -3  12  644.84   75.09
   1   3 -12  505.15   50.59
   1   3 -12  490.65   56.19
   1  -3  12  494.25   71.19
   1   3 -12  401.46   54.99
   1  -3  12  578.24   44.00
   1   3 -12  638.74   52.69
   1  -3  12  546.85   48.10
  -1   3 -12  595.34   63.19
  -1  -3  12  667.43   53.09
  -1  -3  12  522.55   58.89
  -1   3 -12  515.35   49.40
  -1  -3  12  556.84   53.69
  -1   3 -12  556.54   58.79
  -1  -3  12  645.34   44.10
  -1  -3  12  453.85   48.80
  -1   3 -12  379.76   48.00
  -1  -3  12  686.33   77.39
   1  -3  14 1467.25   91.79
   1   3 -14 1651.93   80.99
   1   3 -14 1535.85   90.79
   1   3 -14 1587.94   83.89
   1  -3  14 1730.73   93.79
   1  -3  14 1545.65   71.09
   1  -3  14 1646.14   94.99
   1  -3  14 1542.75  106.69
   1   3 -14 1547.95   87.99
   1  -3  14 1410.56   74.89
   1  -3  14 1548.65   76.59
   1  -3  14 1513.45  102.09
  -1  -3  14 1537.75   74.89
  -1  -3  14 1662.83   84.59
  -1  -3  14 1460.75   73.69
  -1  -3  14 1549.64   98.29
  -1  -3  14 1523.45   83.19
  -1   3 -14 1649.13   90.29
  -1   3 -14 1547.15   90.49
  -1  -3  14 1727.73  100.89
  -1   3 -14 1561.14   79.19
  -1   3 -14 1397.16   86.59
  -1  -3  14 1477.55   90.59
   2  -3 -13  -10.10   22.10
   2   3  13   70.19   29.00
   2  -3 -13   16.60   27.90
   2   3  13   71.39   25.30
   2  -3 -13   17.90   23.00
   2   3  13   15.00   19.30
   2   3  13   46.40   26.10
   2   3  13   42.70   25.20
   2   3  13   52.39   28.10
   2  -3 -13   55.39   33.50
   2  -3 -13   56.49   32.00
  -2   3  13   25.20   29.50
  -2  -3 -13  -41.20   22.40
  -2  -3 -13   21.70   26.20
  -2   3  13   42.90   36.00
  -2   3  13   31.20   36.30
  -2   3  13   42.80   26.30
  -2  -3 -13   -6.70   23.10
  -2   3  13   20.30   26.70
  -2  -3 -13   17.40   29.70
  -2   3  13   57.69   24.70
   2  -3 -11 1449.35   75.69
   2  -3 -11 1346.17   85.59
   2  -3 -11 1065.99   82.99
   2   3  11 1334.97   67.29
   2  -3 -11 1396.36   75.49
   2   3  11 1340.17   76.49
   2   3  11 1294.87   78.99
   2   3  11 1406.36   84.69
   2   3  11 1335.97   77.89
   2   3  11 1422.66   83.09
   2  -3 -11 1347.27   87.59
   2  -3 -11 1342.77   77.89
   2  -3 -11 1450.85   86.99
  -2  -3 -11 1254.37   89.29
  -2   3  11 1321.87   84.09
  -2   3  11 1562.14  142.09
  -2   3  11 1354.76   88.79
  -2   3  11 1326.17   90.99
  -2  -3 -11 1275.97   77.39
  -2   3  11 1346.97   70.19
  -2  -3 -11 1161.58   89.09
  -2  -3 -11 1403.86   81.69
  -2   3  11 1381.46   97.99
  -2   3  11 1360.76   77.99
  -2  -3 -11 1330.97   83.39
  -2  -3 -11 1428.36   86.19
   2   3   9  754.72   69.29
   2   3   9  805.22   51.69
   2   3   9  903.31   62.19
   2  -3  -9  697.63   70.09
   2  -3  -9  819.82   57.59
   2   3   9  801.12   58.99
   2   3   9  829.62   61.19
   2  -3  -9  829.72   66.49
   2  -3  -9  798.72   57.39
   2   3   9  795.02   47.90
   2  -3  -9  774.92   78.29
   2  -3  -9  873.91   67.59
   2  -3  -9  879.91   61.59
   2  -3  -9  875.11   67.29
  -2  -3  -9  827.02   66.99
  -2   3   9  989.60   96.79
  -2  -3  -9  723.43   69.39
  -2   3   9  780.12   65.79
  -2  -3  -9  898.21   59.49
  -2  -3  -9  763.42   60.09
  -2   3   9  897.71   85.69
  -2   3   9  711.73   70.59
  -2   3   9  821.32   51.99
  -2   3   9  881.01   57.69
  -2  -3  -9  717.23   60.49
  -2  -3  -9  921.11   71.69
  -2   3   9  868.01   64.79
  -2   3   9  868.01   72.69
  -2  -3  -9  827.32   60.29
   2  -3  -7   98.39   23.90
   2  -3  -7  154.68   28.50
   2   3   7   77.59   20.60
   2  -3  -7  134.59   34.10
   2  -3  -7  101.59   28.60
   2   3   7  106.79   28.10
   2   3   7   89.19   25.30
   2  -3  -7  141.19   30.20
   2   3   7  137.49   30.20
   2  -3  -7  165.48   33.50
   2  -3  -7  113.49   31.00
   2  -3  -7  147.79   38.20
   2   3   7   86.19   24.00
   2  -3  -7  146.89   32.60
   2   3   7   93.19   26.50
   2  -3  -7   79.79   27.70
  -2   3   7  100.49   33.70
  -2   3   7   71.19   26.00
  -2  -3  -7   90.69   29.60
  -2   3   7  117.29   33.20
  -2  -3  -7  102.89   28.40
  -2  -3  -7  104.79   31.80
  -2  -3  -7  140.09   30.20
  -2   3   7  142.19   34.40
  -2  -3  -7  138.89   32.10
  -2   3   7   99.29   24.50
  -2  -3  -7   98.49   27.20
  -2  -3  -7  134.79   33.20
  -2   3   7  103.99   26.70
  -2   3   7  124.49   29.20
  -2  -3  -7  127.59   28.70
  -2   3   7   91.89   31.90
  -2   3   7   94.99   52.99
  -2   3   7  140.69   27.40
   2   3   5  586.74   55.49
   2  -3  -5  505.75   54.39
   2   3   5  554.94   42.90
   2   3   5  451.65   49.50
   2  -3  -5  616.64   57.39
   2   3   5  453.15   36.30
   2  -3  -5  511.45   46.70
   2   3   5  488.05   48.40
   2  -3  -5  566.44   36.40
   2  -3  -5  528.25   57.79
   2  -3  -5  555.14   48.90
   2   3   5  478.65   46.00
   2  -3  -5  458.35   47.50
   2  -3  -5  515.45   47.90
   2  -3  -5  424.56   49.40
   2  -3  -5  552.64   58.49
   2   3   5  476.75   48.10
  -2   3   5  487.95   49.99
  -2  -3  -5  553.64   55.69
  -2   3   5  444.56   53.49
  -2  -3  -5  508.85   49.00
  -2  -3  -5  492.45   54.79
  -2  -3  -5  618.54   44.40
  -2  -3  -5  573.74   57.59
  -2   3   5  599.94   49.30
  -2   3   5  538.35   50.39
  -2  -3  -5  529.55   53.79
  -2   3   5  511.85   56.09
  -2   3   5  571.14   54.59
  -2  -3  -5  380.76   47.60
  -2   3   5  499.65   46.30
  -2  -3  -5  470.55   47.40
  -2   3   5  499.55   44.10
  -2  -3  -5  482.05   52.19
  -2   3   5  523.95   84.39
   2   3   3 2301.27   95.39
   2  -3  -3 2342.77   80.79
   2   3   3 2135.09   75.29
   2  -3  -3 2304.97   83.99
   2   3   3 2305.37   91.59
   2  -3  -3 2335.77   86.49
   2  -3  -3 2324.07   94.19
   2  -3  -3 2308.77   85.59
   2  -3  -3 2168.28   91.09
   2  -3  -3 2314.67   91.39
   2   3   3 2348.47   82.99
   2   3   3 2251.07   90.19
   2  -3  -3 2278.77   95.39
   2  -3  -3 2284.47   93.29
   2   3   3 2401.26   88.79
   2  -3  -3 2385.26   91.59
   2   3   3 2373.26   84.29
  -2   3   3 2263.97   97.19
  -2  -3  -3 2222.38   82.59
  -2   3   3 2227.28  134.79
  -2   3   3 2254.77   89.49
  -2  -3  -3 2345.37   88.69
  -2  -3  -3 2331.57   91.09
  -2  -3  -3 2457.95   88.29
  -2  -3  -3 2336.07  104.59
  -2  -3  -3 2317.07   96.09
  -2  -3  -3 2310.77   85.39
  -2   3   3 2336.07   79.29
  -2   3   3 2391.06   94.89
  -2   3   3 2202.68   76.19
  -2  -3  -3 2297.17   95.59
  -2   3   3 2153.18   84.99
  -2  -3  -3 2166.48   82.59
   2  -3  -1   26.20   18.10
   2  -3  -1   -5.10    8.50
   2  -3  -1   31.70   15.30
   2  -3  -1   30.90   15.40
   2   3   1   -0.10    7.30
   2   3   1   12.30   10.40
   2  -3  -1    6.40   12.60
   2   3   1   28.80   19.40
   2  -3  -1    2.40   16.10
   2  -3  -1  -14.80   11.40
   2  -3  -1    5.20   14.80
   2   3   1   43.70   20.80
   2   3   1   -9.10    9.70
   2  -3  -1  -12.90   10.10
   2  -3  -1    8.70   12.50
   2  -3  -1   13.10   11.80
  -2  -3  -1   14.90   15.60
  -2   3   1   18.30   14.40
  -2   3   1   11.60   11.40
  -2  -3  -1   -1.90   11.40
  -2  -3  -1   12.40   15.50
  -2   3   1    1.60   21.80
  -2  -3  -1    8.80   18.60
  -2   3   1   12.90   12.20
  -2   3   1   -0.60   11.60
  -2  -3  -1   -8.30   13.20
  -2  -3  -1   22.60   15.40
  -2   3   1   19.20   17.00
  -2   3   1   24.10   17.60
  -2   3   1   23.60   21.60
  -2  -3  -1   25.20   13.00
  -2  -3  -1   13.80   12.50
  -2   3   1    3.60    9.00
  -2   3   1   33.80   33.50
  -2  -3  -1   13.40   17.00
   2  -3   1    8.50   18.80
   2  -3   1   15.00   14.10
   2  -3   1   10.40   17.80
   2   3  -1   10.40   16.80
   2  -3   1   40.20   28.60
   2  -3   1   15.90   13.50
   2   3  -1   11.70   12.50
   2   3  -1   14.70   15.90
   2  -3   1   22.50   15.00
   2  -3   1    7.30   11.60
   2  -3   1   -3.30   12.30
   2   3  -1   10.90   11.00
   2   3  -1    5.30    9.60
   2  -3   1    7.20   10.20
   2  -3   1    5.80   12.40
   2  -3   1    9.30   10.90
  -2   3  -1   23.70   15.50
  -2  -3   1   11.00   13.40
  -2  -3   1    4.80   14.60
  -2   3  -1   13.10   14.40
  -2   3  -1   -3.10   10.30
  -2   3  -1   42.10   25.10
  -2  -3   1    8.70   12.60
  -2   3  -1   -8.50   19.40
  -2  -3   1   -7.40   10.30
  -2   3  -1  -23.80   13.70
  -2  -3   1   20.80   18.00
  -2  -3   1   23.20   17.90
  -2  -3   1  -10.60    8.20
  -2  -3   1   31.20   17.80
  -2   3  -1   14.00   12.00
  -2   3  -1   32.80   17.10
  -2   3  -1   13.30   12.50
  -2   3  -1   19.80   11.00
   2  -3   3 2367.86   88.79
   2  -3   3 2305.97   73.39
   2  -3   3 2357.76   77.69
   2   3  -3 2256.87   81.49
   2  -3   3 2315.47   78.99
   2  -3   3 2275.87  108.49
   2   3  -3 2213.38   83.49
   2  -3   3 2355.36  100.19
   2   3  -3 2298.57   83.89
   2  -3   3 2301.97   87.49
   2  -3   3 2196.68   91.09
   2   3  -3 2241.58   90.49
   2  -3   3 2253.47   94.49
   2  -3   3 2310.87   95.19
   2  -3   3 2337.37   77.69
  -2   3  -3 2232.48   74.49
  -2   3  -3 2301.57   88.49
  -2   3  -3 2425.76   83.79
  -2   3  -3 2280.37   74.89
  -2  -3   3 2282.57   82.39
  -2  -3   3 2224.68   83.89
  -2   3  -3 2308.67   90.49
  -2  -3   3 2301.67   73.69
  -2  -3   3 2269.07   83.79
  -2  -3   3 2267.57  102.89
  -2   3  -3 2321.17   87.79
  -2   3  -3 2362.46   77.99
  -2  -3   3 2347.67   73.09
  -2   3  -3 2322.67   87.59
  -2  -3   3 2148.09   91.19
  -2   3  -3 2446.06   89.29
  -2   3  -3 2347.86   74.19
  -2  -3   3 2236.88   94.19
   2  -3   5  519.45   54.49
   2  -3   5  558.74   58.19
   2  -3   5  603.14   44.50
   2  -3   5  512.65   34.60
   2   3  -5  549.15   56.49
   2  -3   5  506.65   56.49
   2   3  -5  540.95   40.10
   2  -3   5  536.85   38.80
   2   3  -5  561.44   41.20
   2  -3   5  527.55   37.70
   2  -3   5  516.35   50.09
   2  -3   5  579.24   36.20
   2  -3   5  493.65   50.89
   2  -3   5  476.65   64.39
   2  -3   5  515.35   49.80
   2   3  -5  562.34   35.30
   2   3  -5  504.65   49.20
   2  -3   5  543.15   37.60
  -2  -3   5  520.75   53.89
  -2   3  -5  507.85   48.50
  -2   3  -5  522.65   31.90
  -2  -3   5  557.54   33.10
  -2   3  -5  512.15   44.00
  -2  -3   5  514.75   55.09
  -2  -3   5  548.75   33.40
  -2   3  -5  497.95   37.60
  -2  -3   5  531.65   56.19
  -2   3  -5  563.94   35.90
  -2  -3   5  528.65   37.10
  -2   3  -5  489.05   48.50
  -2   3  -5  499.05   42.60
  -2  -3   5  505.05   48.90
  -2   3  -5  539.45   43.10
  -2  -3   5  587.94   40.40
  -2   3  -5  523.55   41.30
  -2   3  -5  574.34   39.40
   2  -3   7  107.39   23.50
   2  -3   7   85.89   40.40
   2  -3   7  118.59   19.30
   2  -3   7  140.79   23.70
   2  -3   7  122.39   30.00
   2  -3   7   93.79   30.00
   2   3  -7  132.59   31.20
   2  -3   7  118.19   29.00
   2  -3   7   93.89   24.50
   2  -3   7  157.08   30.00
   2  -3   7   59.39   27.20
   2   3  -7  100.09   23.20
   2   3  -7  114.19   26.30
   2  -3   7   62.99   20.40
   2   3  -7  108.49   22.50
   2   3  -7  114.29   25.10
   2  -3   7  100.69   30.70
  -2  -3   7   89.59   28.50
  -2   3  -7  128.99   30.40
  -2   3  -7  108.19   23.50
  -2  -3   7  103.69   24.90
  -2  -3   7  160.88   35.10
  -2   3  -7   57.39   21.20
  -2   3  -7  152.58   33.00
  -2   3  -7  112.19   25.00
  -2   3  -7  108.89   21.20
  -2  -3   7  107.89   18.80
  -2   3  -7  132.99   28.20
  -2  -3   7   43.70   23.90
  -2   3  -7  141.69   24.30
  -2  -3   7  105.49   23.70
  -2   3  -7  141.49   30.10
   2   3  -9  864.71   58.99
   2  -3   9  815.32   72.39
   2  -3   9  897.31   66.89
   2   3  -9  785.62   51.89
   2  -3   9  759.62   58.59
   2   3  -9  798.62   53.89
   2  -3   9  751.92   48.80
   2  -3   9  774.12   48.00
   2  -3   9  792.92   49.90
   2  -3   9  739.83   76.19
   2   3  -9  692.93   69.69
   2  -3   9  902.71   66.19
   2  -3   9  748.13   89.69
   2  -3   9  820.32   46.10
   2   3  -9  827.92   50.09
   2  -3   9  673.93   50.79
   2  -3   9  754.92   61.99
  -2   3  -9  681.63   56.09
  -2   3  -9  639.94   55.09
  -2  -3   9  796.22   59.09
  -2   3  -9  768.12   54.89
  -2   3  -9  739.53   48.10
  -2   3  -9  834.42   43.10
  -2  -3   9  796.32   54.79
  -2  -3   9  871.61   64.49
  -2  -3   9  771.22   42.10
  -2  -3   9  837.02   53.29
  -2   3  -9  781.62   54.39
  -2   3  -9  833.72   55.79
  -2  -3   9  744.53   58.09
   2  -3  11 1129.19   59.09
   2   3 -11 1290.17   79.59
   2   3 -11 1296.37   70.69
   2   3 -11 1260.57   65.79
   2  -3  11 1265.67   71.09
   2  -3  11 1308.87   64.79
   2  -3  11 1248.18   66.49
   2   3 -11 1289.27   74.79
   2  -3  11 1271.77   81.99
   2  -3  11 1339.27   90.49
   2  -3  11 1268.97   81.69
   2  -3  11 1305.47   80.89
   2  -3  11 1158.18   80.19
   2  -3  11 1255.77  104.39
   2  -3  11 1379.06   68.79
   2   3 -11 1329.77   74.09
  -2   3 -11 1272.37   69.99
  -2   3 -11 1364.36   72.49
  -2   3 -11 1304.87   64.29
  -2  -3  11 1290.27   74.19
  -2   3 -11 1369.86   80.79
  -2   3 -11 1288.07   76.29
  -2  -3  11 1321.07   69.69
  -2  -3  11 1282.67   75.29
  -2   3 -11 1448.26   76.19
  -2   3 -11 1291.87   79.19
  -2  -3  11 1344.37   79.09
  -2  -3  11 1281.87   82.59
  -2  -3  11 1242.88   57.69
   2   3 -13   46.40   26.10
   2  -3  13  -14.50   26.70
   2  -3  13   32.00   19.60
   2   3 -13   46.50   29.70
   2  -3  13   28.40   22.30
   2  -3  13   47.10   19.90
   2  -3  13  -18.50   20.10
   2   3 -13   26.90   23.70
   2   3 -13   22.10   22.20
   2  -3  13   13.30   18.80
   2   3 -13   37.10   23.00
   2  -3  13  -10.00   35.00
   2  -3  13   -4.90   26.90
   2  -3  13  -50.89   39.60
  -2  -3  13   31.60   21.70
  -2   3 -13   20.10   24.10
  -2   3 -13   10.70   23.40
  -2  -3  13   31.70   27.40
  -2  -3  13   46.00   17.80
  -2  -3  13   -3.00   17.10
  -2   3 -13   38.50   24.20
  -2   3 -13   36.00   23.30
  -2   3 -13   17.40   24.20
  -2  -3  13   46.80   26.80
  -2   3 -13   15.80   24.30
   3  -3 -10  141.89   39.20
   3   3  10  172.68   40.00
   3   3  10  122.49   39.30
   3  -3 -10   71.59   30.00
   3  -3 -10  142.69   40.00
   3   3  10  125.69   31.00
   3  -3 -10  166.38   44.30
   3   3  10   61.79   28.70
  -3   3  10   98.29   34.60
  -3  -3 -10   72.19   31.30
  -3   3  10  179.68   50.19
  -3  -3 -10  140.89   37.30
  -3   3  10   59.79   28.60
  -3   3  10  164.78   48.90
  -3   3  10  132.49   32.70
  -3  -3 -10   79.39   34.60
  -3  -3 -10  119.99   32.20
  -3  -3 -10   95.49   34.00
  -3   3  10  131.69   42.60
  -3   3  10   98.29   29.90
   3   3   8  807.12   77.49
   3   3   8  759.62   69.79
   3  -3  -8  708.53   72.29
   3  -3  -8  758.92   54.29
   3  -3  -8  686.33   73.49
   3   3   8  639.84   62.69
   3   3   8  759.22   56.39
   3   3   8  685.93   69.69
   3  -3  -8  848.32   83.29
   3  -3  -8  863.11   67.09
   3  -3  -8  644.64   71.99
  -3   3   8  745.33   82.19
  -3  -3  -8  717.23   64.59
  -3  -3  -8  748.03   78.49
  -3  -3  -8  642.64   67.69
  -3  -3  -8  657.03   68.19
  -3   3   8  802.32   76.99
  -3   3   8  706.73   65.29
  -3   3   8  659.53   59.89
  -3   3   8  794.62   83.89
  -3   3   8  757.22   78.49
  -3   3   8  639.94   58.59
  -3  -3  -8  699.83   75.69
   3   3   6 1537.85   80.39
   3  -3  -6 1611.74   77.99
   3   3   6 1456.65   77.69
   3   3   6 1621.94   92.99
   3  -3  -6 1552.94   84.69
   3   3   6 1484.75   72.09
   3   3   6 1549.14   77.29
   3  -3  -6 1797.82   90.89
   3  -3  -6 1556.94   83.69
   3  -3  -6 1699.93   73.19
   3  -3  -6 1662.53   90.79
   3  -3  -6 1771.12   93.59
   3   3   6 1710.43   90.59
  -3   3   6 1781.52   99.59
  -3   3   6 1542.05   92.99
  -3  -3  -6 1465.75   81.69
  -3   3   6 1554.14   71.29
  -3   3   6 1633.04   71.59
  -3   3   6 1551.84   79.69
  -3  -3  -6 1719.83   99.99
  -3   3   6 1769.12  110.09
  -3  -3  -6 1687.93   90.09
  -3  -3  -6 1618.74   86.39
  -3   3   6 1761.92   95.79
  -3  -3  -6 1609.84   78.19
   3  -3  -4  105.79   29.80
   3   3   4   86.09   20.90
   3   3   4  110.89   30.10
   3   3   4  106.09   31.00
   3  -3  -4   91.39   30.60
   3  -3  -4  102.49   36.70
   3  -3  -4  103.39   23.90
   3  -3  -4   31.70   19.00
   3   3   4   73.39   29.50
   3   3   4   85.49   23.50
   3   3   4   74.09   19.80
   3  -3  -4  107.59   29.90
   3  -3  -4   61.89   27.50
   3   3   4   77.39   32.60
  -3  -3  -4  100.69   33.50
  -3  -3  -4   92.69   23.50
  -3   3   4   92.69   25.00
  -3  -3  -4   82.79   24.40
  -3   3   4   75.89   29.20
  -3  -3  -4  108.29   31.50
  -3   3   4   34.50   33.20
  -3   3   4   52.99   53.59
  -3   3   4   69.39   22.10
  -3  -3  -4   89.09   28.50
  -3  -3  -4  118.29   27.10
  -3   3   4   94.49   33.40
  -3  -3  -4   83.69   24.60
   3   3   2   17.90   18.10
   3   3   2   41.30   28.40
   3   3   2   50.49   26.90
   3   3   2   51.89   18.30
   3  -3  -2   34.80   24.20
   3  -3  -2   83.29   25.10
   3   3   2   86.49   21.00
   3  -3  -2   11.50   22.40
   3   3   2   40.40   21.00
   3  -3  -2   48.70   21.50
   3  -3  -2   37.40   20.70
   3  -3  -2   67.69   21.30
   3  -3  -2   41.70   22.50
  -3   3   2   80.19   26.30
  -3  -3  -2   30.30   19.50
  -3  -3  -2   53.29   20.90
  -3  -3  -2   67.59   24.80
  -3  -3  -2   48.20   18.70
  -3  -3  -2  102.89   37.40
  -3   3   2   37.30   28.90
  -3   3   2   67.49   21.90
  -3   3   2   95.19   49.60
  -3  -3  -2   51.19   26.40
  -3   3   2   94.49   32.80
  -3   3   2   44.30   18.50
  -3  -3  -2   66.09   20.50
   3  -3   0 2473.65   87.29
   3  -3   0 2640.24  111.49
   3  -3   0 2583.24   92.19
   3  -3   0 2510.35   95.99
   3   3   0 2562.84   87.49
   3  -3   0 2657.03  114.09
   3  -3   0 2609.34  107.69
   3   3   0 2463.45   92.19
   3  -3   0 2481.25   98.29
   3   3   0 2561.84   97.39
   3   3   0 2450.05  107.59
  -3   3   0 2612.54   84.19
  -3  -3   0 2619.24  115.59
  -3   3   0 2588.14   88.39
  -3  -3   0 2560.24  121.59
  -3  -3   0 2358.76   82.19
  -3   3   0 2633.94  107.19
  -3  -3   0 2600.04  103.39
  -3   3   0 2636.04  108.49
  -3   3   0 2630.64  106.59
  -3  -3   0 2584.14   94.99
  -3   3   0 2655.03  101.19
  -3   3   0 2649.83   95.59
  -3   3   0 2579.94  102.59
  -3  -3   0 2584.34   93.99
   3  -3   2   36.80   20.40
   3  -3   2   43.30   27.90
   3  -3   2   64.39   23.10
   3  -3   2   56.59   19.90
   3  -3   2   32.50   22.60
   3   3  -2   63.99   19.40
   3  -3   2   88.89   23.10
   3  -3   2   58.29   27.50
   3  -3   2   58.39   21.00
   3   3  -2   50.39   27.50
   3   3  -2   48.80   18.70
   3   3  -2   47.00   19.70
  -3  -3   2   12.80   23.70
  -3   3  -2   32.00   17.30
  -3   3  -2   49.10   24.60
  -3   3  -2   39.70   18.60
  -3   3  -2   60.49   23.60
  -3   3  -2   38.10   22.80
  -3  -3   2   63.09   21.20
  -3  -3   2   39.40   19.70
  -3  -3   2   83.79   27.50
  -3  -3   2   61.09   21.10
  -3   3  -2   46.00   17.40
  -3  -3   2   49.60   15.10
  -3   3  -2   80.69   31.90
  -3   3  -2   40.00   15.80
  -3   3  -2   61.99   20.10
  -3  -3   2   70.29   29.30
  -3  -3   2   60.49   23.80
   3   3  -4  100.29   25.70
   3  -3   4   62.79   30.40
   3  -3   4  116.19   28.90
   3   3  -4  129.39   34.10
   3   3  -4   72.19   25.30
   3  -3   4   82.59   25.60
   3  -3   4   80.69   22.20
   3  -3   4   87.89   22.90
   3  -3   4   16.80   27.10
   3  -3   4   98.29   20.90
   3  -3   4  105.99   36.10
   3  -3   4  103.59   24.70
   3   3  -4   93.19   24.20
  -3  -3   4   76.59   21.70
  -3   3  -4   92.29   28.70
  -3   3  -4  110.19   29.40
  -3   3  -4   94.49   29.80
  -3  -3   4   91.39   29.20
  -3   3  -4   62.79   19.80
  -3   3  -4   89.99   23.50
  -3  -3   4  118.19   29.30
  -3  -3   4   83.29   28.20
  -3   3  -4   64.99   22.80
  -3  -3   4   87.89   16.00
  -3   3  -4  116.99   24.90
  -3   3  -4   93.19   24.70
   3   3  -6 1668.23   86.99
   3  -3   6 1627.74   86.89
   3  -3   6 1556.14   75.69
   3   3  -6 1617.54   80.99
   3  -3   6 1557.94   70.69
   3  -3   6 1604.24   90.39
   3  -3   6 1572.24   67.49
   3  -3   6 1526.65   93.49
   3  -3   6 1399.36   97.19
   3  -3   6 1614.04   70.89
   3  -3   6 1586.94   85.09
   3   3  -6 1479.35   76.09
  -3   3  -6 1588.14   85.29
  -3  -3   6 1637.44   87.69
  -3   3  -6 1622.94   74.39
  -3  -3   6 1728.33   96.79
  -3  -3   6 1684.43   84.59
  -3  -3   6 1538.85   70.89
  -3   3  -6 1344.17   78.29
  -3   3  -6 1640.24   83.39
  -3   3  -6 1501.75   66.79
  -3   3  -6 1396.56   71.39
  -3  -3   6 1531.75   53.19
  -3   3  -6 1506.75   66.59
  -3   3  -6 1607.34   80.29
   3  -3   8  641.74   45.10
   3  -3   8  766.62   61.19
   3  -3   8  602.04   68.89
   3   3  -8  689.03   60.29
   3   3  -8  761.62   71.79
   3  -3   8  781.52   78.49
   3  -3   8  707.33   50.79
   3   3  -8  669.83   67.89
   3  -3   8  649.83   52.29
   3  -3   8  762.62   85.89
   3  -3   8  661.53   85.09
   3   3  -8  677.83   52.69
  -3   3  -8  645.74   67.79
  -3  -3   8  710.03   74.59
  -3   3  -8  694.23   65.69
  -3   3  -8  764.02   57.69
  -3  -3   8  686.43   36.90
  -3   3  -8  759.82   53.39
  -3  -3   8  726.03   58.79
  -3   3  -8  597.54   60.09
  -3  -3   8  645.74   54.39
  -3  -3   8  735.33   50.99
  -3   3  -8  809.52   69.39
  -3   3  -8  655.23   53.49
  -3   3  -8  749.73   69.69
  -3  -3   8  687.13   70.89
   3  -3  10   95.89   40.70
   3   3 -10   94.39   34.00
   3   3 -10  128.09   31.50
   3   3 -10  150.58   39.80
   3  -3  10  110.99   33.10
   3  -3  10   44.10   46.60
   3  -3  10  106.49   29.30
   3  -3  10  112.39   29.80
   3   3 -10  145.39   33.50
   3  -3  10  110.09   25.40
   3  -3  10  113.99   45.00
   3  -3  10   86.29   28.40
  -3  -3  10  169.38   32.80
  -3  -3  10  117.59   33.40
  -3   3 -10  160.28   37.80
  -3   3 -10   94.79   33.20
  -3  -3  10   91.09   27.60
  -3   3 -10  202.38   32.70
  -3  -3  10  156.28   23.00
  -3   3 -10   81.69   29.20
  -3  -3  10  173.78   45.70
  -3   3 -10   85.29   28.30
  -3   3 -10   65.19   29.80
  -3   3 -10  153.68   31.70
   4   3   5  311.57   45.90
   4  -3  -5  240.38   47.60
   4  -3  -5  269.07   55.09
   4  -3  -5  338.27   53.49
   4  -3  -5  220.18   39.70
   4   3   5  296.67   52.89
   4  -3  -5  280.87   52.39
   4   3   5  193.78   47.30
   4   3   5  238.28   39.30
  -4   3   5  236.58   39.70
  -4   3   5  287.47   55.69
  -4   3   5  234.78   58.49
  -4  -3  -5  243.98   36.80
  -4   3   5  314.17   45.80
  -4   3   5  237.18   50.49
  -4  -3  -5  204.78   43.00
  -4  -3  -5  213.98   50.39
  -4   3   5  257.57   41.00
   4  -3  -3 1131.69   82.49
   4   3   3 1181.08   83.79
   4  -3  -3 1174.98   75.99
   4  -3  -3 1236.18   79.39
   4   3   3 1122.79   90.19
   4   3   3 1068.79   69.49
   4  -3  -3 1117.29   62.99
   4  -3  -3 1177.58   86.49
   4  -3  -3 1114.69   74.99
  -4  -3  -3 1207.18   60.39
  -4   3   3 1144.09   64.79
  -4   3   3 1094.79   69.69
  -4   3   3 1066.09   82.99
  -4   3   3 1087.19   67.29
  -4  -3  -3 1087.39   78.09
  -4  -3  -3 1330.27   96.59
  -4   3   3 1015.50   93.29
   4   3   1   23.00   17.50
   4  -3  -1  -23.00   21.90
   4  -3  -1   -2.60   17.50
   4  -3  -1    1.50   25.70
   4   3   1    1.70   15.20
   4   3   1  -31.80   25.10
   4   3   1   52.29   26.50
   4  -3  -1   12.70   19.90
   4  -3  -1  -24.10   24.70
   4  -3  -1   -2.10   17.90
  -4  -3  -1   27.60   22.80
  -4   3   1   82.29   39.60
  -4   3   1   21.60   20.30
  -4  -3  -1    7.70   14.00
  -4   3   1   38.00   25.70
  -4  -3  -1    6.80   25.70
  -4   3   1   15.00   19.10
  -4   3   1   13.70   23.60
  -4   3   1   -5.30   16.60
   4  -3   1    7.60   20.00
   4  -3   1    2.30   23.10
   4  -3   1    9.70   28.00
   4  -3   1    0.00   18.40
   4  -3   1   11.60   25.80
   4  -3   1   11.20   20.10
   4   3  -1  -10.80   12.50
   4   3  -1  -16.80   13.70
   4   3  -1   -2.70   27.50
  -4   3  -1   -6.20   14.40
  -4  -3   1   23.10   25.80
  -4   3  -1   26.80   18.90
  -4  -3   1    7.10   21.20
  -4   3  -1   31.40   21.60
  -4   3  -1   11.10   22.60
  -4  -3   1   11.30   22.50
  -4   3  -1   28.80   24.90
  -4   3  -1   31.00   31.50
  -4   3  -1   14.80   18.30
   4  -3   3 1126.89   67.89
   4  -3   3 1203.28   82.49
   4   3  -3 1031.70   68.09
   4  -3   3 1203.78   71.99
   4  -3   3 1161.18   81.19
   4   3  -3 1283.77   85.39
   4  -3   3 1199.78   84.09
   4   3  -3 1151.28   68.89
   4  -3   3 1082.89   89.59
   4  -3   3 1119.79   65.39
  -4  -3   3  913.51   92.19
  -4  -3   3 1101.49   81.49
  -4   3  -3 1199.58   79.19
  -4   3  -3 1196.68   66.49
  -4   3  -3 1122.79   78.69
  -4   3  -3 1120.59   73.09
  -4   3  -3 1207.78   64.39
  -4   3  -3 1144.29   63.39
  -4   3  -3 1195.28   84.09
   4  -3   5  251.47   55.99
   4  -3   5  250.67   46.80
   4   3  -5  271.57   51.89
   4  -3   5  270.77   41.90
   4  -3   5  213.38   35.90
   4   3  -5  271.07   41.50
   4  -3   5  216.58   49.20
   4  -3   5  302.27   53.69
  -4  -3   5  311.37   57.79
  -4   3  -5  231.88   44.00
  -4   3  -5  284.77   52.39
  -4  -3   5  230.58   43.50
  -4   3  -5  278.37   44.50
  -4   3  -5  276.27   46.80
  -4   3  -5  254.47   40.80
  -4  -3   5  232.68   39.10
  -4   3  -5  296.87   42.60
  -4   3  -5  197.98   37.80
  -4  -3   5  308.97   59.29
   0   4  12  416.96   53.49
   0   4  12  637.34   67.99
   0   4  12  526.05   65.49
   0  -4 -12  692.03   86.39
   0   4  12  618.44   65.39
   0   4  12  521.55   56.59
   0   4  12  554.34   69.89
   0   4  12  476.85   62.59
   0  -4 -12  530.15   63.69
   0   4  12  656.33   74.29
   0  -4 -12  381.66   66.09
   0   4  12  505.75   65.99
   0  -4 -12  534.45   63.09
   0  -4 -12  746.43   75.59
   0  -4 -12  572.24   71.39
   0  -4 -12  618.34   73.19
   0  -4 -10   92.19   35.30
   0   4  10  119.99   33.80
   0   4  10  101.99   34.20
   0   4  10  122.79   31.80
   0  -4 -10   90.09   30.80
   0   4  10   95.09   36.00
   0   4  10  120.49   29.70
   0  -4 -10  125.29   34.70
   0   4  10  142.29   30.50
   0   4  10   68.29   26.70
   0  -4 -10   86.99   30.60
   0   4  10  129.49   35.90
   0  -4 -10  130.39   42.40
   0   4  10  112.19   35.10
   0   4   8 1037.20   64.39
   0  -4  -8 1182.58   65.29
   0  -4  -8 1155.08   75.29
   0   4   8 1105.99   65.89
   0  -4  -8 1117.99   66.79
   0   4   8 1125.49   77.89
   0  -4  -8 1199.78   82.69
   0   4   8 1151.28   61.99
   0   4   8 1129.09   73.09
   0  -4  -8 1203.38   77.49
   0  -4  -8 1184.28   83.19
   0  -4  -8 1035.90   71.69
   0   4   8 1071.79   74.39
   0   4   8 1067.79   70.09
   0   4   8 1087.99   63.29
   0   4   6 2165.58   99.29
   0  -4  -6 2482.85  100.79
   0   4   6 2475.45  106.29
   0   4   6 2446.66  137.09
   0  -4  -6 2498.65  108.79
   0   4   6 2499.65   91.99
   0  -4  -6 2327.67  109.29
   0  -4  -6 2307.57  100.09
   0  -4  -6 2400.76   92.69
   0   4   6 2617.84   92.49
   0   4   6 2306.27  105.59
   0  -4  -6 2307.17  101.79
   0   4   6 2418.36   97.89
   0  -4  -6 2515.55  110.29
   0  -4  -6 2429.06   96.39
   0  -4  -6 2436.36  105.19
   0   4   6 2523.75   81.69
   0   4   6 2330.27   92.69
   0  -4  -4   18.70   18.70
   0   4   4   32.90   18.00
   0  -4  -4   44.10   23.40
   0   4   4   22.80   19.30
   0   4   4   32.10   22.20
   0  -4  -4   52.29   22.00
   0  -4  -4   73.59   24.80
   0  -4  -4   67.09   21.30
   0  -4  -4   95.89   27.50
   0   4   4  114.29   27.20
   0   4   4   74.29   25.80
   0  -4  -4   54.79   24.20
   0   4   4   69.99   19.90
   0  -4  -4   69.99   23.60
   0   4   4   66.29   18.90
   0  -4  -4   67.49   29.00
   0   4   2  161.38   31.10
   0   4   2  147.79   25.20
   0  -4  -2  116.99   26.40
   0  -4  -2  183.48   32.70
   0   4   2  165.38   31.00
   0  -4  -2  176.18   29.40
   0  -4  -2  115.09   28.70
   0  -4  -2  175.08   40.30
   0  -4  -2  166.38   31.40
   0  -4  -2  119.49   28.70
   0  -4  -2  243.28   35.60
   0  -4  -2  165.28   26.70
   0  -4  -2  143.59   32.00
   0   4   2  122.09   21.60
   0   4   2  185.88   32.60
   0   4   2  151.78   23.60
   0  -4  -2  188.28   31.10
   0   4   2  187.78   32.50
   0   4   2  191.58   30.60
   0   4   2  146.19   25.40
   0  -4  -2  189.88   33.30
   0   4   0 3623.54  123.79
   0  -4   0 3703.93  119.39
   0  -4   0 3560.24  123.09
   0  -4   0 3912.11  115.19
   0   4   0 3696.93  109.89
   0  -4   0 3655.43  114.49
   0   4   0 3722.43  110.49
   0   4   0 3816.02  109.29
   0  -4   0 3844.52  115.99
   0  -4   0 3693.73  111.39
   0   4   0 3933.81  109.19
   0  -4   0 4035.30  140.59
   0  -4   0 3743.23  133.29
   0   4   0 3656.53  114.79
   0   4   0 3705.93  106.19
   0   4   0 3750.72  113.09
   0  -4   0 3792.82  127.19
   0  -4   0 3902.11  121.19
   0  -4   0 3925.31  135.89
   0  -4   0 3772.32  116.19
   0   4   0 3782.52  122.39
   0   4  -2  241.38   36.10
   0   4  -2  183.68   32.00
   0  -4   2  170.58   26.20
   0  -4   2  156.18   32.90
   0  -4   2  201.08   29.80
   0   4  -2  187.68   24.30
   0  -4   2  167.98   28.00
   0   4  -2   98.89   25.50
   0  -4   2  195.38   42.20
   0   4  -2  210.78   30.90
   0   4  -2  154.28   27.10
   0  -4   2  159.38   26.80
   0   4  -2  181.58   30.80
   0   4  -2  214.58   30.90
   0  -4   2  138.19   30.90
   0  -4   2  163.38   28.60
   0   4  -2  193.38   29.70
   0  -4   2  145.69   31.10
   0  -4   2  137.59   31.80
   0  -4   2  137.89   21.10
   0   4  -2  178.88   28.60
   0  -4   2  205.48   33.10
   0  -4   4   76.09   24.90
   0  -4   4   20.20   14.20
   0   4  -4   71.49   23.10
   0  -4   4   64.59   32.60
   0  -4   4   87.59   28.20
   0  -4   4   58.79   19.10
   0  -4   4   60.79   22.10
   0   4  -4   53.29   16.70
   0   4  -4   72.79   24.40
   0  -4   4   43.20   18.50
   0  -4   4   72.09   19.80
   0  -4   4   75.99   20.70
   0  -4   4   93.19   24.10
   0   4  -4   63.69   19.80
   0   4  -4   61.79   22.20
   0   4  -4   61.99   21.20
   0  -4   4   64.59   23.30
   0  -4   4   19.70   19.50
   0   4  -4   24.10   17.60
   0  -4   6 2447.46   89.69
   0  -4   6 2358.56   99.09
   0   4  -6 2256.37   89.09
   0  -4   6 2337.57   95.09
   0  -4   6 2356.06  102.19
   0   4  -6 2331.07  110.99
   0  -4   6 2283.87   77.89
   0   4  -6 2337.87   98.29
   0  -4   6 2364.36   96.69
   0  -4   6 2232.88  110.29
   0  -4   6 2241.88  108.19
   0  -4   6 2440.16  102.39
   0   4  -6 2441.16   95.79
   0   4  -6 2348.36   91.49
   0  -4   6 2539.35   96.09
   0  -4   6 2298.37   88.59
   0   4  -6 2425.46   85.29
   0   4  -6 2480.15   92.29
   0  -4   8 1041.50   66.69
   0  -4   8  963.90   59.09
   0   4  -8  948.01   65.19
   0  -4   8 1095.09   51.29
   0  -4   8 1168.68   71.89
   0   4  -8 1054.99   62.99
   0   4  -8 1090.09   69.09
   0  -4   8  993.00   94.49
   0   4  -8  985.10   56.49
   0  -4   8 1097.19   80.79
   0   4  -8 1044.70   63.79
   0  -4   8  975.30   73.09
   0   4  -8  966.30   71.79
   0  -4   8 1119.49   60.09
   0  -4   8  997.00   63.99
   0   4 -10   91.99   28.20
   0  -4  10  118.59   36.10
   0  -4  10   97.99   31.70
   0  -4  10  109.99   26.90
   0  -4  10   70.39   24.10
   0   4 -10   84.59   27.70
   0  -4  10  134.19   44.30
   0   4 -10  104.89   24.80
   0  -4  10   68.99   29.40
   0  -4  10  103.69   23.70
   0  -4  10  102.39   23.80
   0   4 -10   88.69   31.70
   0  -4  10  115.39   27.40
   0  -4  12  398.86   62.89
   0   4 -12  449.66   53.69
   0   4 -12  485.55   58.39
   0  -4  12  581.64   61.19
   0   4 -12  576.04   68.29
   0  -4  12  644.24   71.49
   0  -4  12  625.84   70.69
   0   4 -12  519.65   50.09
   0  -4  12  626.54   80.89
   0  -4  12  610.24   66.59
   1  -4 -11 1321.57   93.39
   1   4  11 1368.06   81.09
   1   4  11 1366.36   78.89
   1   4  11 1364.26   77.09
   1   4  11 1413.56   89.29
   1  -4 -11 1345.67   82.29
   1   4  11 1488.45   94.09
   1  -4 -11 1358.76   82.69
   1  -4 -11 1473.35   89.29
   1   4  11 1410.06   83.09
   1  -4 -11 1374.06   83.69
   1   4  11 1371.86   90.29
   1  -4 -11 1444.76   94.69
   1  -4 -11 1342.37   93.69
  -1  -4 -11 1425.26   93.19
  -1  -4 -11 1390.66   88.49
  -1   4  11 1449.95   97.79
  -1   4  11 1241.08   71.09
  -1   4  11 1208.78   92.59
  -1  -4 -11 1655.63   99.39
  -1   4  11 1305.97   88.99
  -1  -4 -11 1427.36   88.79
  -1   4  11 1399.66   83.39
  -1   4  11 1421.56   76.59
  -1   4  11 1248.78   90.79
  -1   4  11 1252.77   73.79
  -1  -4 -11 1493.45   97.49
  -1  -4 -11 1464.25  105.09
   1   4   9  847.42   61.49
   1   4   9  922.91   58.49
   1  -4  -9  968.10   72.29
   1  -4  -9  931.41   63.59
   1   4   9  884.51   61.79
   1   4   9  991.70   65.19
   1  -4  -9  883.01   64.99
   1  -4  -9  721.03   65.79
   1   4   9 1112.69   82.39
   1   4   9  940.11   73.69
   1   4   9  956.50   68.79
   1  -4  -9  894.31   67.69
   1  -4  -9  904.11   84.69
   1  -4  -9  914.51   75.89
  -1   4   9  907.11   74.69
  -1  -4  -9  817.02   74.29
  -1  -4  -9  911.81   68.59
  -1   4   9  904.71   64.09
  -1   4   9  791.32   68.49
  -1  -4  -9  739.63   77.09
  -1  -4  -9  774.22   72.19
  -1   4   9  923.01   73.89
  -1  -4  -9  841.02   69.09
  -1   4   9  938.31   60.29
  -1  -4  -9  851.21   84.29
  -1   4   9  841.92   68.79
  -1   4   9  757.12   76.89
  -1   4   9  930.31   56.89
  -1  -4  -9  797.82   78.89
  -1  -4  -9  994.60   68.89
   1  -4  -7   31.80   22.30
   1  -4  -7   63.99   33.00
   1   4   7   15.10   16.70
   1   4   7   61.69   27.80
   1   4   7   52.59   26.40
   1  -4  -7   76.09   27.70
   1  -4  -7   41.10   21.70
   1  -4  -7   47.70   26.20
   1   4   7    9.50   19.70
   1   4   7    6.40   19.70
   1   4   7   32.00   19.30
   1  -4  -7   58.79   24.70
   1   4   7   31.40   25.30
   1  -4  -7   53.69   26.30
   1  -4  -7   57.09   26.40
  -1  -4  -7   26.30   21.60
  -1  -4  -7   12.00   22.80
  -1  -4  -7   44.50   25.20
  -1   4   7   30.70   21.50
  -1   4   7   25.10   20.40
  -1   4   7   45.30   26.50
  -1   4   7   30.60   21.50
  -1  -4  -7   28.70   28.90
  -1   4   7   39.60   23.30
  -1  -4  -7   26.00   22.50
  -1   4   7   41.30   17.60
  -1   4   7   56.89   25.40
  -1  -4  -7   57.59   24.70
  -1  -4  -7   26.10   19.70
  -1   4   7   62.79   31.40
  -1  -4  -7   25.20   23.30
  -1   4   7   47.80   27.60
  -1  -4  -7   40.90   23.80
   1  -4  -5  638.44   62.69
   1  -4  -5  616.14   57.29
   1   4   5  466.75   48.20
   1  -4  -5  716.13   56.19
   1   4   5  653.33   50.79
   1   4   5  636.54   49.60
   1  -4  -5  714.83   66.59
   1  -4  -5  620.34   67.99
   1   4   5  729.63   58.19
   1  -4  -5  709.13   59.39
   1   4   5  611.34   46.70
   1   4   5  644.94   58.49
   1  -4  -5  635.44   64.49
   1   4   5  660.53   48.90
   1  -4  -5  751.52   54.79
   1  -4  -5  570.14   58.09
  -1   4   5  645.74   60.99
  -1  -4  -5  533.25   61.59
  -1   4   5  713.33   59.19
  -1  -4  -5  692.73   60.69
  -1  -4  -5  571.84   57.79
  -1   4   5  646.74   52.89
  -1  -4  -5  609.94   63.09
  -1   4   5  682.73   42.00
  -1  -4  -5  759.92   61.19
  -1   4   5  733.13   64.09
  -1  -4  -5  620.64   57.19
  -1   4   5  638.04   55.99
  -1  -4  -5  559.34   55.19
  -1  -4  -5  454.45   52.69
  -1   4   5  726.93   53.39
  -1   4   5  699.13   56.99
  -1   4   5  686.23   90.49
   1  -4  -3 2382.76   90.49
   1  -4  -3 2309.17  102.69
   1   4   3 2451.95   88.49
   1   4   3 2530.05   97.29
   1   4   3 2333.27   91.59
   1  -4  -3 2326.57   95.69
   1   4   3 2302.97   96.09
   1   4   3 2363.86   90.69
   1  -4  -3 2342.67  102.29
   1   4   3 2304.17   88.09
   1  -4  -3 2449.66   98.89
   1  -4  -3 2389.86   82.99
   1  -4  -3 2336.77   97.69
   1   4   3 2287.47   91.29
   1  -4  -3 2460.05  106.19
   1  -4  -3 2286.97  105.39
  -1   4   3 2281.57   98.29
  -1  -4  -3 2373.46  109.79
  -1  -4  -3 2379.86   81.79
  -1   4   3 2356.66   90.09
  -1   4   3 2236.38  129.19
  -1   4   3 2372.86  105.69
  -1  -4  -3 2526.85  105.39
  -1   4   3 2553.94   91.79
  -1  -4  -3 2329.77   92.09
  -1  -4  -3 2577.44   95.59
  -1   4   3 2252.87   84.79
  -1   4   3 2381.26   88.79
  -1  -4  -3 2370.46   94.59
  -1  -4  -3 2342.27   97.39
  -1  -4  -3 2438.96  101.09
  -1  -4  -3 2337.87   93.79
  -1  -4  -3 2499.75  105.39
  -1   4   3 2206.18   99.59
   1  -4  -1   12.70   17.20
   1  -4  -1   24.00   18.20
   1  -4  -1   59.49   23.00
   1  -4  -1   53.59   21.00
   1   4   1   32.40   16.20
   1   4   1   42.90   19.70
   1  -4  -1   20.10   18.50
   1  -4  -1   37.70   21.70
   1  -4  -1   60.89   23.90
   1   4   1   68.29   24.90
   1   4   1   23.40   14.90
   1   4   1   52.59   20.50
   1   4   1   63.69   19.70
   1  -4  -1    0.90   27.80
   1  -4  -1   33.50   18.60
   1   4   1   45.40   21.50
   1   4   1   58.99   19.40
   1  -4  -1   14.00   23.30
  -1   4   1   52.89   15.60
  -1  -4  -1   61.19   21.30
  -1  -4  -1   18.00   19.50
  -1   4   1   18.80   19.10
  -1  -4  -1   18.10   17.80
  -1  -4  -1   28.10   20.00
  -1  -4  -1   37.60   22.30
  -1  -4  -1   25.60   28.30
  -1   4   1   24.60   20.50
  -1   4   1   44.50   19.60
  -1  -4  -1   41.30   20.60
  -1   4   1   44.10   21.80
  -1  -4  -1   45.90   18.10
  -1   4   1   49.00   22.50
  -1   4   1   70.39   20.90
  -1   4   1   54.09   18.40
  -1  -4  -1   37.50   21.60
  -1   4   1   48.20   20.00
  -1  -4  -1   41.40   17.40
   1  -4   1   11.10   18.40
   1  -4   1   58.69   23.40
   1  -4   1   25.10   31.20
   1  -4   1   49.90   19.90
   1   4  -1   52.89   23.00
   1  -4   1   35.00   19.70
   1  -4   1   64.79   18.80
   1  -4   1   46.10   20.30
   1   4  -1   39.30   17.10
   1  -4   1   52.69   22.40
   1  -4   1   49.20   14.80
   1  -4   1   69.29   27.40
   1   4  -1   57.09   19.70
   1   4  -1   33.80   16.70
   1   4  -1   62.89   25.30
   1  -4   1   39.80   19.70
   1   4  -1   46.50   17.70
   1   4  -1   35.20   16.60
  -1  -4   1   34.80   20.60
  -1   4  -1   33.80   20.00
  -1   4  -1   49.70   18.30
  -1  -4   1   25.70   19.80
  -1  -4   1   21.00   17.70
  -1  -4   1   19.30   16.90
  -1  -4   1   38.60   20.80
  -1   4  -1   25.30   15.20
  -1  -4   1   29.00   15.20
  -1   4  -1   54.79   18.00
  -1  -4   1   53.99   20.30
  -1  -4   1   42.30   19.40
  -1   4  -1   28.30   19.20
  -1  -4   1   73.89   22.70
  -1  -4   1   35.80   22.50
  -1  -4   1   -2.00   12.20
  -1   4  -1   40.80   22.60
  -1   4  -1   23.10   18.20
  -1  -4   1   59.29   27.90
   1  -4   3 2396.76  114.59
   1   4  -3 2250.07   84.69
   1  -4   3 2333.57  102.89
   1   4  -3 2178.88   84.09
   1  -4   3 2229.88   82.59
   1  -4   3 2312.07   99.79
   1   4  -3 2274.47   90.29
   1  -4   3 2268.37   89.29
   1   4  -3 2361.66   83.29
   1  -4   3 2327.67   82.79
   1   4  -3 2304.37   85.99
   1  -4   3 2188.08   98.59
   1  -4   3 2223.38   89.29
   1  -4   3 2347.17  108.89
   1   4  -3 2247.08   74.09
   1  -4   3 2430.36   92.09
   1  -4   3 2386.66   76.99
   1   4  -3 2247.88   91.59
  -1  -4   3 2393.56  110.79
  -1   4  -3 2532.55   84.29
  -1  -4   3 2289.07   76.19
  -1   4  -3 2269.77   82.19
  -1   4  -3 2438.66   85.99
  -1   4  -3 2277.97  100.19
  -1   4  -3 2217.78   82.49
  -1  -4   3 2361.76   99.79
  -1   4  -3 2313.67   88.59
  -1   4  -3 2140.39   90.89
  -1   4  -3 2292.77   88.29
  -1  -4   3 2347.97   86.69
  -1  -4   3 2305.27   95.59
  -1   4  -3 2391.36   90.19
  -1  -4   3 2258.47   96.19
  -1  -4   3 2301.47   88.69
  -1  -4   3 2262.67   91.69
  -1  -4   3 2450.95   96.59
  -1  -4   3 2297.47   88.49
   1  -4   5  687.33   69.09
   1  -4   5  674.43   76.99
   1  -4   5  521.15   54.99
   1   4  -5  670.63   53.89
   1   4  -5  614.64   57.59
   1  -4   5  696.63   45.50
   1  -4   5  680.33   47.70
   1  -4   5  515.85   56.69
   1  -4   5  661.83   52.39
   1  -4   5  594.84   46.20
   1   4  -5  590.84   43.10
   1   4  -5  544.85   52.39
   1   4  -5  568.64   45.10
   1  -4   5  673.93   59.89
   1  -4   5  592.94   50.59
  -1  -4   5  655.33   67.19
  -1   4  -5  623.64   49.70
  -1   4  -5  553.44   53.09
  -1   4  -5  718.03   50.49
  -1  -4   5  489.75   55.09
  -1   4  -5  687.33   52.59
  -1   4  -5  639.54   49.00
  -1  -4   5  566.54   53.99
  -1  -4   5  571.54   44.00
  -1   4  -5  678.13   49.99
  -1  -4   5  679.03   70.39
  -1  -4   5  701.83   50.89
  -1  -4   5  641.54   57.99
  -1  -4   5  652.33   66.89
  -1   4  -5  682.23   44.70
  -1   4  -5  598.84   55.59
  -1   4  -5  633.44   53.59
   1   4  -7   60.99   24.90
   1  -4   7   48.80   20.90
   1  -4   7    7.50   22.50
   1  -4   7   81.99   25.40
   1  -4   7   22.40   26.90
   1  -4   7   49.60   19.80
   1   4  -7   60.79   19.70
   1  -4   7   61.29   20.60
   1  -4   7   19.70   34.80
   1  -4   7   32.30   23.90
   1   4  -7   43.50   22.10
   1  -4   7   54.09   27.00
   1   4  -7   49.60   25.10
   1   4  -7   13.40   14.70
  -1   4  -7   11.70   17.30
  -1  -4   7   56.19   23.70
  -1  -4   7   53.29   25.70
  -1   4  -7   53.49   24.30
  -1   4  -7   20.70   14.00
  -1   4  -7   75.99   22.80
  -1   4  -7   41.50   24.10
  -1  -4   7   30.20   27.00
  -1  -4   7   12.10   14.50
  -1   4  -7   31.20   20.40
  -1   4  -7   25.50   21.30
  -1   4  -7   42.20   22.20
  -1  -4   7   58.69   24.10
  -1  -4   7   35.70   20.30
   1  -4   9  899.21   71.69
   1  -4   9  885.11   68.99
   1   4  -9  915.01   68.09
   1  -4   9  838.22   55.09
   1  -4   9  846.32   52.49
   1  -4   9  776.62   58.29
   1  -4   9  844.72   68.69
   1   4  -9  860.41   62.19
   1  -4   9  777.72   90.09
   1  -4   9  975.20   68.69
   1   4  -9  868.81   59.69
   1   4  -9  897.41   58.79
  -1   4  -9  873.41   62.69
  -1   4  -9  832.32   68.79
  -1  -4   9  867.41   65.69
  -1   4  -9  839.02   61.69
  -1  -4   9  932.01   73.79
  -1  -4   9  817.02   61.59
  -1   4  -9  964.70   72.89
  -1  -4   9  836.32   68.89
  -1  -4   9  811.52   59.39
  -1   4  -9  736.63   63.49
  -1   4  -9  829.32   57.99
  -1  -4   9  829.12   58.59
  -1  -4   9  884.11   53.69
   1  -4  11 1272.77   85.69
   1  -4  11 1336.37   88.19
   1   4 -11 1527.35   90.29
   1  -4  11 1365.16   86.09
   1  -4  11 1369.76  105.09
   1  -4  11 1351.96   74.99
   1  -4  11 1350.36   73.29
   1   4 -11 1257.07   79.49
   1  -4  11 1569.24   96.89
   1   4 -11 1253.77   77.39
   1   4 -11 1424.46   77.09
   1  -4  11 1265.27   64.59
   1  -4  11 1375.66   86.49
  -1  -4  11 1245.88   84.19
  -1   4 -11 1262.77   76.49
  -1   4 -11 1270.57   80.99
  -1   4 -11 1441.06   84.19
  -1  -4  11 1351.36   70.09
  -1  -4  11 1256.57   76.29
  -1  -4  11 1313.17   87.19
  -1   4 -11 1534.95   83.39
  -1  -4  11 1290.57   90.29
  -1   4 -11 1267.47   77.09
  -1   4 -11 1506.65   88.79
  -1  -4  11 1515.75   79.59
  -1  -4  11 1279.67   82.49
   2   4  10  112.39   32.00
   2   4  10   40.60   29.10
   2  -4 -10   75.49   36.80
   2  -4 -10   73.29   36.80
   2   4  10  129.69   30.50
   2  -4 -10   99.99   33.30
   2  -4 -10   86.69   33.50
   2   4  10  123.79   33.30
   2   4  10   66.49   33.10
   2  -4 -10  118.79   38.90
  -2  -4 -10   72.09   28.90
  -2   4  10   48.70   25.20
  -2   4  10   55.09   32.60
  -2  -4 -10   81.79   33.00
  -2   4  10   62.99   40.40
  -2   4  10   36.80   23.40
  -2   4  10   89.19   35.90
  -2  -4 -10   81.99   35.70
  -2  -4 -10   72.89   32.70
  -2   4  10   76.69   37.10
  -2  -4 -10   57.59   34.40
  -2   4  10  115.39   31.90
   2  -4  -8  828.42   61.99
   2  -4  -8  896.01   73.59
   2   4   8  805.32   61.19
   2   4   8  746.13   72.79
   2   4   8  776.82   57.99
   2  -4  -8  861.91   81.59
   2  -4  -8  904.21   64.69
   2  -4  -8  689.53   77.69
   2  -4  -8  852.91   82.29
   2   4   8  830.42   64.99
   2   4   8  882.81   64.39
   2  -4  -8  874.11   85.69
   2  -4  -8  850.71   84.69
  -2  -4  -8  872.11   67.89
  -2   4   8  844.92   65.09
  -2  -4  -8  894.91   76.79
  -2  -4  -8  823.22   75.39
  -2   4   8  775.42   81.59
  -2   4   8  709.23   77.39
  -2  -4  -8  827.12   80.59
  -2   4   8  811.22   55.99
  -2   4   8 1090.29   77.89
  -2   4   8  780.12   77.29
  -2  -4  -8  903.91   85.19
  -2  -4  -8  764.92   77.79
  -2   4   8  969.00   78.79
   2  -4  -6 1830.92   85.39
   2   4   6 1776.72   87.59
   2  -4  -6 1849.81   97.09
   2   4   6 2019.40   95.19
   2  -4  -6 1999.70   91.19
   2   4   6 1824.12   85.09
   2   4   6 1774.52   86.59
   2   4   6 1884.61   91.79
   2  -4  -6 1786.02   85.29
   2  -4  -6 1799.82   93.99
   2  -4  -6 1854.51   98.09
   2  -4  -6 1729.93   95.99
   2   4   6 1835.52   87.59
   2  -4  -6 1866.21   94.99
   2  -4  -6 1716.13   97.29
  -2   4   6 1786.02   99.79
  -2  -4  -6 1813.42   97.39
  -2   4   6 1900.61   84.59
  -2   4   6 1957.80  104.49
  -2  -4  -6 1849.52   89.99
  -2   4   6 1867.81   93.09
  -2   4   6 1836.82   79.99
  -2   4   6 1635.34   90.89
  -2   4   6 1742.03   78.89
  -2  -4  -6 1900.81  105.09
  -2   4   6 1843.72   90.29
  -2  -4  -6 1871.01   91.69
  -2  -4  -6 1971.40  107.49
  -2   4   6 1723.83   97.39
   2  -4  -4   46.70   27.80
   2  -4  -4   36.60   21.80
   2  -4  -4   10.30   18.50
   2  -4  -4   55.89   27.60
   2   4   4   64.89   22.30
   2  -4  -4   43.10   21.00
   2  -4  -4    1.60   20.20
   2   4   4   27.00   17.30
   2   4   4   47.10   25.50
   2  -4  -4   87.99   28.90
   2   4   4   32.20   24.30
   2   4   4   63.79   25.80
   2  -4  -4   44.40   23.10
   2  -4  -4   32.50   29.00
   2  -4  -4   22.80   23.50
  -2   4   4   69.49   20.80
  -2   4   4   13.70   24.40
  -2  -4  -4   43.30   23.20
  -2  -4  -4   99.59   28.40
  -2  -4  -4  -10.20   18.40
  -2   4   4   38.60   21.60
  -2   4   4   54.99   23.50
  -2   4   4   59.99   28.40
  -2  -4  -4   30.20   20.30
  -2   4   4    3.60   26.20
  -2  -4  -4   -1.40   21.60
  -2   4   4   74.29   26.40
  -2   4   4   34.20   23.00
  -2   4   4   54.09   25.70
   2  -4  -2   80.79   28.50
   2  -4  -2  140.59   32.40
   2  -4  -2  112.09   33.00
   2   4   2  171.48   36.00
   2  -4  -2  171.58   33.30
   2   4   2  196.78   35.20
   2  -4  -2  145.39   32.70
   2  -4  -2  149.69   31.70
   2  -4  -2  122.69   28.20
   2  -4  -2  146.89   36.40
   2   4   2  120.89   26.60
   2  -4  -2  169.48   32.90
   2   4   2   98.39   23.70
  -2  -4  -2  109.69   26.00
  -2   4   2  137.89   29.90
  -2   4   2   73.19   26.20
  -2  -4  -2  102.79   30.50
  -2   4   2  114.99   35.30
  -2  -4  -2   99.59   29.30
  -2  -4  -2  118.69   33.10
  -2  -4  -2  111.49   32.40
  -2   4   2   93.69   25.70
  -2   4   2  100.19   26.10
  -2  -4  -2  199.38   37.80
  -2   4   2  107.09   27.70
  -2  -4  -2  128.49   29.30
  -2   4   2  151.08   32.00
  -2   4   2  149.19   42.70
  -2   4   2  165.28   39.10
   2  -4   0 2857.51  115.49
   2  -4   0 2547.34  112.09
   2  -4   0 2929.41  109.79
   2  -4   0 2836.72  103.69
   2  -4   0 2757.52   98.59
   2   4   0 2728.03  103.79
   2  -4   0 2914.01  122.09
   2  -4   0 2877.81   97.89
   2   4   0 2655.43  105.99
   2   4   0 2820.52  101.09
   2  -4   0 2729.53  120.49
   2   4   0 2933.01  107.99
   2  -4   0 2708.63  103.59
  -2  -4   0 2808.42  109.29
  -2   4   0 2961.20  107.59
  -2  -4   0 2534.05  123.29
  -2   4   0 2805.82  106.19
  -2  -4   0 2761.22  101.29
  -2   4   0 2820.52   95.79
  -2  -4   0 2749.82  105.79
  -2  -4   0 2744.73  102.29
  -2  -4   0 2895.61  118.99
  -2  -4   0 2737.03   98.49
  -2   4   0 2799.02  105.49
  -2  -4   0 2802.92  115.69
  -2   4   0 2718.63  115.49
  -2   4   0 2728.53  115.39
  -2  -4   0 2780.32  115.89
  -2   4   0 2823.92  102.09
  -2   4   0 2681.53   96.79
   2  -4   2  126.19   28.90
   2  -4   2  112.99   28.00
   2  -4   2  186.68   45.30
   2  -4   2  228.78   42.20
   2  -4   2  105.09   31.60
   2   4  -2  118.39   27.30
   2   4  -2  116.19   28.70
   2  -4   2  142.49   27.00
   2  -4   2  134.19   34.00
   2   4  -2  162.58   33.50
   2   4  -2  142.59   28.90
   2  -4   2  162.28   29.50
   2  -4   2  161.28   48.20
   2  -4   2  163.78   36.70
   2   4  -2  135.09   28.40
  -2   4  -2  105.09   30.70
  -2   4  -2  148.09   29.40
  -2   4  -2  116.49   25.60
  -2  -4   2  105.29   27.80
  -2   4  -2  112.59   25.80
  -2   4  -2  161.88   27.90
  -2  -4   2   99.99   22.70
  -2   4  -2  124.49   31.00
  -2   4  -2  128.89   29.20
  -2  -4   2   86.59   30.40
  -2  -4   2  142.09   29.70
  -2  -4   2  173.78   31.60
  -2  -4   2  178.68   36.50
  -2  -4   2   98.49   29.40
  -2   4  -2  172.88   36.90
  -2   4  -2  167.38   31.80
  -2  -4   2  125.89   27.00
  -2   4  -2  161.88   28.50
   2   4  -4   54.49   26.90
   2   4  -4   49.30   20.80
   2  -4   4   65.79   30.60
   2   4  -4   10.90   22.30
   2  -4   4   34.60   22.00
   2   4  -4   52.09   19.80
   2  -4   4   50.49   20.70
   2  -4   4   78.39   28.20
   2  -4   4   45.40   22.70
   2  -4   4   41.80   17.30
   2  -4   4   46.00   21.60
   2  -4   4   34.20   20.40
   2  -4   4    0.60   34.20
   2  -4   4   30.90   24.90
   2   4  -4   36.40   22.40
  -2   4  -4   90.99   29.10
  -2   4  -4   52.29   18.70
  -2  -4   4   59.39   23.60
  -2   4  -4   44.00   24.30
  -2  -4   4   19.80   15.70
  -2   4  -4   53.59   22.10
  -2  -4   4   38.80   23.60
  -2   4  -4   44.80   21.40
  -2  -4   4   64.69   27.60
  -2  -4   4   32.30   22.60
  -2  -4   4   46.20   17.90
  -2   4  -4   38.40   21.30
  -2   4  -4   32.30   17.50
  -2   4  -4   37.20   22.90
   2  -4   6 1890.81  104.99
   2  -4   6 1826.62   99.29
   2  -4   6 1761.12   76.79
   2  -4   6 1741.33   94.59
   2  -4   6 1885.21   80.79
   2   4  -6 1896.81   87.69
   2   4  -6 1879.91   89.39
   2  -4   6 1973.30  115.79
   2  -4   6 1780.32   96.39
   2   4  -6 1740.53   91.69
   2  -4   6 1903.91   95.69
  -2   4  -6 1767.42   73.89
  -2  -4   6 1852.31   86.09
  -2   4  -6 1815.82   74.59
  -2  -4   6 1949.51  105.89
  -2  -4   6 1911.41   94.39
  -2   4  -6 1734.13   86.99
  -2  -4   6 1856.01   74.99
  -2  -4   6 1719.63   93.79
  -2   4  -6 1819.02   87.79
  -2   4  -6 1855.21   81.39
  -2   4  -6 1774.32   94.59
  -2   4  -6 1830.02   89.89
   2  -4   8  919.11   72.59
   2  -4   8  675.83   73.89
   2   4  -8  851.21   61.39
   2  -4   8  708.23   76.19
   2  -4   8  848.82   55.29
   2   4  -8  897.91   81.89
   2   4  -8  847.72   73.69
   2  -4   8  769.92  100.29
   2  -4   8  887.31   66.09
   2  -4   8  891.41   57.59
   2  -4   8  667.03   70.39
  -2   4  -8  905.31   62.39
  -2  -4   8  972.50   63.49
  -2   4  -8  801.72   63.99
  -2   4  -8  892.61   64.49
  -2  -4   8  826.72   67.49
  -2  -4   8  915.11   72.69
  -2   4  -8  949.40   72.49
  -2  -4   8  838.22   70.29
  -2  -4   8  744.73   47.80
  -2   4  -8  678.33   63.39
  -2   4  -8  717.13   68.39
   2  -4  10   40.10   34.70
   2  -4  10  110.59   36.90
   2  -4  10   54.39   21.40
   2  -4  10   48.80   25.20
   2   4 -10   19.20   25.60
   2   4 -10   93.19   33.80
   2  -4  10   84.89   35.60
   2  -4  10   63.09   37.30
   2  -4  10   48.30   24.20
   2  -4  10    9.70   50.19
   2  -4  10   36.20   20.00
   2   4 -10   89.29   28.70
  -2   4 -10  108.89   32.90
  -2   4 -10   60.59   30.90
  -2  -4  10  101.89   23.20
  -2   4 -10  114.59   34.70
  -2  -4  10   33.00   20.00
  -2  -4  10   84.19   36.50
  -2   4 -10  116.39   33.30
  -2   4 -10   37.60   24.60
  -2  -4  10  116.89   36.80
  -2  -4  10  143.49   35.90
  -2   4 -10   73.49   31.40
  -2  -4  10   85.29   28.10
   3   4   7   28.20   22.60
   3  -4  -7   33.90   27.80
   3  -4  -7    0.20   26.60
   3  -4  -7  -19.50   26.90
   3  -4  -7   68.49   33.00
   3  -4  -7  -16.40   26.40
  -3   4   7   51.49   35.40
  -3  -4  -7   28.10   26.00
  -3  -4  -7   45.70   33.10
  -3  -4  -7   12.90   30.30
  -3   4   7   36.70   25.50
  -3  -4  -7   26.80   26.30
  -3   4   7   24.30   30.30
  -3   4   7   19.30   22.90
  -3   4   7  -16.10   36.60
   3  -4  -5  404.26   54.19
   3   4   5  428.46   65.79
   3  -4  -5  320.87   54.19
   3  -4  -5  346.47   55.99
   3   4   5  346.07   51.99
   3  -4  -5  436.16   62.19
   3   4   5  359.56   45.50
   3  -4  -5  389.66   60.89
   3  -4  -5  445.66   53.99
   3   4   5  420.76   51.89
   3   4   5  393.76   57.69
   3  -4  -5  347.67   54.89
  -3   4   5  358.96   59.69
  -3  -4  -5  327.17   46.80
  -3  -4  -5  471.65   69.09
  -3   4   5  431.36   64.09
  -3  -4  -5  334.47   52.69
  -3   4   5  328.17   47.30
  -3   4   5  404.96   49.00
  -3   4   5  371.26   61.79
  -3  -4  -5  451.95   51.09
  -3   4   5  387.16   50.29
   3   4   3 1440.86   76.79
   3  -4  -3 1387.26   88.69
   3  -4  -3 1366.96   81.79
   3   4   3 1446.66   89.89
   3  -4  -3 1392.96   88.59
   3   4   3 1628.94   84.59
   3  -4  -3 1393.96   76.09
   3  -4  -3 1446.66   86.49
   3  -4  -3 1457.75   90.79
   3  -4  -3 1640.64   90.29
  -3   4   3 1407.46   89.39
  -3  -4  -3 1513.25  103.29
  -3  -4  -3 1269.77   71.19
  -3   4   3 1359.26   87.79
  -3   4   3 1384.16   71.99
  -3  -4  -3 1528.65   75.19
  -3   4   3 1491.55   96.19
  -3   4   3 1588.24   76.39
  -3   4   3 1429.26   81.09
  -3   4   3 1477.35   75.99
  -3  -4  -3 1504.55   93.49
  -3  -4  -3 1471.75   80.69
   3   4   1   28.60   29.10
   3  -4  -1   37.60   20.90
   3   4   1   47.40   19.80
   3   4   1   28.60   29.90
   3  -4  -1   39.90   23.80
   3  -4  -1   -5.60   22.10
   3  -4  -1    1.00   30.10
   3  -4  -1   67.29   29.20
   3  -4  -1   18.40   20.50
   3  -4  -1   26.00   23.40
   3  -4  -1   39.20   27.80
   3   4   1   34.00   19.90
  -3  -4  -1   37.80   27.10
  -3   4   1   14.40   22.20
  -3  -4  -1   33.50   19.80
  -3   4   1   16.80   20.80
  -3  -4  -1    9.40   23.60
  -3  -4  -1   20.20   24.60
  -3   4   1    9.30   23.80
  -3   4   1    9.90   30.70
  -3   4   1   34.30   25.40
  -3   4   1   22.70   19.10
  -3  -4  -1    0.90   16.10
  -3   4   1   29.70   19.30
   3   4  -1   38.40   26.70
   3  -4   1   50.39   29.40
   3  -4   1   23.40   18.30
   3   4  -1   28.30   19.10
   3  -4   1   50.09   26.00
   3   4  -1   20.10   19.20
   3  -4   1    5.50   24.30
   3  -4   1   20.10   22.50
   3  -4   1   22.30   25.00
   3  -4   1    4.30   20.60
  -3  -4   1   56.99   25.50
  -3   4  -1   41.50   23.60
  -3   4  -1   58.69   25.90
  -3  -4   1   34.90   27.20
  -3   4  -1   31.90   23.20
  -3   4  -1   40.50   25.00
  -3  -4   1   44.10   30.10
  -3   4  -1   64.79   30.90
  -3  -4   1   16.60   15.80
  -3  -4   1   15.30   16.00
  -3   4  -1   37.20   22.40
  -3   4  -1   33.30   27.40
  -3  -4   1   23.20   23.70
   3   4  -3 1315.07   77.09
   3   4  -3 1533.55   89.49
   3   4  -3 1463.15   79.69
   3  -4   3 1499.35   97.19
   3  -4   3 1403.16   74.99
   3  -4   3 1471.65   74.79
   3  -4   3 1336.67   90.99
   3  -4   3 1596.34   95.39
   3  -4   3 1445.06   90.49
  -3   4  -3 1307.67   84.79
  -3  -4   3 1354.66   97.59
  -3   4  -3 1530.35   73.69
  -3  -4   3 1358.46   60.79
  -3   4  -3 1400.46   77.39
  -3   4  -3 1433.36   71.09
  -3  -4   3 1501.45   95.39
  -3  -4   3 1370.86   64.59
  -3   4  -3 1629.64   87.99
  -3  -4   3 1417.16   78.59
  -3   4  -3 1453.55   84.89
  -3   4  -3 1508.05   86.79
   3  -4   5  488.45   65.89
   3   4  -5  393.66   50.19
   3  -4   5  484.85   62.19
   3  -4   5  431.56   50.69
   3   4  -5  434.06   58.29
   3  -4   5  318.47   56.59
   3  -4   5  444.36   62.69
   3   4  -5  511.05   57.79
   3  -4   5  448.46   51.39
  -3   4  -5  428.36   57.49
  -3   4  -5  327.37   50.09
  -3  -4   5  393.96   37.50
  -3   4  -5  457.85   58.69
  -3   4  -5  364.76   44.90
  -3  -4   5  422.06   50.79
  -3  -4   5  465.35   60.79
  -3  -4   5  284.77   53.19
  -3   4  -5  453.25   48.60
  -3   4  -5  364.66   54.19
  -3  -4   5  373.36   52.99
   3   4  -7   24.50   29.30
   3   4  -7   57.29   29.70
   3  -4   7  -34.90   38.80
   3  -4   7   71.49   36.80
   3  -4   7   72.49   27.40
   3  -4   7    8.00   31.40
   3  -4   7   32.60   19.70
   3   4  -7    7.30   18.10
   3  -4   7    4.80   23.60
  -3  -4   7   74.39   33.50
  -3  -4   7   38.10   15.80
  -3  -4   7  -22.10   21.80
  -3   4  -7   37.20   27.10
  -3  -4   7   90.29   34.40
  -3   4  -7   46.90   28.30
  -3  -4   7   20.70   24.10
  -3   4  -7    2.90   21.60
  -3   4  -7   70.89   32.40
  -3   4  -7   56.99   31.70
  -3   4  -7   23.50   24.60
  -3   4  -7   20.30   31.60
   0   5   7   45.00   25.50
   0   5   7   23.70   26.10
   0  -5  -7   -2.40   21.70
   0  -5  -7   44.10   28.60
   0  -5  -7   49.80   29.20
   0   5   7   30.50   22.00
   0  -5  -7    3.10   23.90
   0  -5  -7   43.30   39.90
   0   5   7   66.49   23.10
   0   5   7   -0.80   23.60
   0   5   7   37.90   23.80
   0  -5  -5  335.97   49.20
   0   5   5  312.37   46.00
   0  -5  -5  292.37   48.00
   0   5   5  356.66   55.19
   0  -5  -5  363.56   52.59
   0  -5  -5  321.87   47.80
   0  -5  -5  253.87   43.20
   0   5   5  344.27   46.10
   0   5   5  271.97   45.80
   0   5   5  427.66   49.10
   0  -5  -5  288.97   45.90
   0  -5  -5  437.86   57.69
   0   5   3 1343.87   93.99
   0  -5  -3 1224.78   74.39
   0  -5  -3 1344.97   86.59
   0  -5  -3 1342.97   74.09
   0  -5  -3 1534.55   84.09
   0  -5  -3 1293.57   83.29
   0   5   3 1424.16   82.69
   0  -5  -3 1482.65   89.79
   0   5   3 1484.75   85.29
   0   5   3 1291.17   79.29
   0   5   3 1396.96   75.19
   0  -5  -3 1469.15   78.59
   0   5   3 1474.25   74.09
   0  -5  -3 1405.26   83.99
   0   5   1   22.70   18.00
   0   5   1   -6.90   23.00
   0   5   1   14.60   20.30
   0  -5  -1   38.80   25.50
   0   5   1    6.90   18.10
   0   5   1   -0.40   20.70
   0  -5  -1   13.20   35.50
   0  -5  -1    9.20   23.10
   0  -5  -1    4.20   23.80
   0  -5  -1   35.50   24.70
   0  -5  -1    1.90   20.90
   0   5   1   -1.00   23.10
   0   5   1   19.40   21.90
   0   5   1   45.90   22.70
   0  -5  -1    9.00   23.60
   0  -5   1   20.20   18.20
   0  -5   1   12.70   22.30
   0   5  -1    0.10   22.70
   0   5  -1  -14.50   13.10
   0  -5   1    7.30   21.70
   0  -5   1   34.00   23.90
   0   5  -1   24.90   20.90
   0  -5   1   35.50   23.90
   0   5  -1   26.50   20.70
   0   5  -1   34.90   20.90
   0  -5   1   15.10   22.10
   0  -5   1   31.70   25.30
   0   5  -1   16.10   24.70
   0  -5   1  -29.40   32.60
   0   5  -1    9.30   22.60
   0   5  -1   22.30   18.70
   0  -5   1   14.80   20.50
   0   5  -1   -1.30   21.10
   0  -5   1   50.19   27.80
   0   5  -3 1477.35   76.19
   0   5  -3 1302.47   70.09
   0  -5   3 1406.56   76.89
   0  -5   3 1407.66   71.09
   0   5  -3 1428.66   66.59
   0  -5   3 1382.56   92.49
   0  -5   3 1457.05   85.29
   0  -5   3 1265.97   95.39
   0  -5   3 1325.07   74.99
   0   5  -3 1407.46   77.39
   0   5  -3 1379.86   85.09
   0  -5   3 1382.86   80.39
   0  -5   3 1556.44   94.39
   0   5  -3 1291.47   75.29
   0   5  -3 1369.96   71.79
   0  -5   3 1427.76   88.59
   0   5  -3 1569.14   76.49
   0  -5   3 1350.56   79.19
   0   5  -5  360.36   47.70
   0  -5   5  315.57   54.59
   0  -5   5  331.47   50.69
   0   5  -5  303.97   44.90
   0  -5   5  353.96   54.59
   0   5  -5  325.27   47.90
   0  -5   5  267.37   60.09
   0  -5   5  363.16   54.89
   0   5  -5  271.17   41.00
   0  -5   5  225.38   46.70
   0  -5   5  331.67   46.60
   0  -5   5  358.36   43.70
   0  -5   5  392.56   51.69
   0   5  -5  354.96   46.20
   0   5  -7   93.29   31.80
   0  -5   7   37.80   23.90
   0  -5   7   50.39   24.90
   0  -5   7   38.90   25.80
   0  -5   7   77.19   30.40
   0  -5   7   50.29   30.80
   0   5  -7   77.69   30.60
   0  -5   7   39.80   29.40
   0   5  -7   89.79   26.60
   0   5  -7   59.89   25.60
   0  -5   7   96.39   32.70
   0  -5   7   22.30   40.30
   0   5  -7   50.49   28.40
   1   5   6 1186.48   72.99
   1   5   6 1381.96   77.79
   1  -5  -6 1328.47   82.19
   1  -5  -6 1302.17   78.09
   1  -5  -6 1299.67   87.39
   1  -5  -6 1151.78   81.59
   1  -5  -6 1248.68   82.09
   1   5   6 1326.27   81.59
   1   5   6 1247.78   90.59
   1   5   6 1207.38   85.19
   1  -5  -6 1228.48   87.39
   1   5   6 1271.67   76.79
   1  -5  -6 1357.66   93.49
   1   5   6 1393.56   81.49
  -1  -5  -6 1470.85   92.79
  -1   5   6 1344.17   75.69
  -1  -5  -6 1319.07   85.39
  -1  -5  -6 1194.98   81.09
  -1   5   6 1235.78   86.69
  -1  -5  -6 1592.64   96.19
  -1  -5  -6 1291.37   89.99
  -1   5   6 1299.17   84.69
  -1   5   6 1269.97   84.09
  -1   5   6 1282.47   74.99
  -1   5   6 1403.06   74.89
   1  -5  -4   64.39   28.50
   1  -5  -4   82.09   31.70
   1  -5  -4   48.90   26.60
   1  -5  -4   41.60   29.50
   1  -5  -4   32.90   22.40
   1  -5  -4   84.09   30.50
   1   5   4   57.39   20.00
   1  -5  -4   69.79   32.00
   1   5   4   74.69   26.40
   1  -5  -4   43.80   25.30
   1   5   4   35.90   28.00
   1   5   4   93.69   30.60
   1   5   4   70.99   26.20
  -1  -5  -4   66.59   25.50
  -1   5   4   45.80   25.40
  -1   5   4   44.70   29.00
  -1   5   4   85.09   32.50
  -1   5   4   95.89   31.90
  -1  -5  -4   73.69   31.30
  -1  -5  -4   68.49   30.90
  -1  -5  -4   66.79   30.30
  -1   5   4   77.59   29.10
  -1  -5  -4   72.99   26.80
  -1   5   4   76.49   28.60
  -1  -5  -4   87.29   32.70
   1   5   2   59.99   23.10
   1  -5  -2   74.69   27.30
   1  -5  -2  126.59   33.50
   1   5   2   75.49   26.60
   1  -5  -2   54.79   27.80
   1   5   2   64.39   25.80
   1  -5  -2   87.89   33.50
   1  -5  -2  105.19   37.50
   1  -5  -2   93.19   43.10
   1   5   2  102.89   28.20
   1  -5  -2   81.89   31.50
   1   5   2   50.59   28.00
   1  -5  -2   30.70   24.30
   1  -5  -2   83.69   27.70
  -1   5   2   94.19   31.10
  -1   5   2  104.99   29.30
  -1  -5  -2   76.09   28.20
  -1   5   2   75.39   28.30
  -1  -5  -2   69.09   27.50
  -1   5   2   68.69   29.80
  -1  -5  -2   21.50   21.20
  -1  -5  -2   52.39   30.30
  -1   5   2   74.19   27.80
  -1   5   2   86.59   27.00
  -1  -5  -2    7.50   23.80
  -1  -5  -2  111.29   27.90
  -1  -5  -2   76.59   32.50
   1   5   0 1974.80   87.29
   1  -5   0 1882.51   96.49
   1  -5   0 1874.01   88.99
   1  -5   0 1792.92   96.99
   1   5   0 1994.90   85.69
   1   5   0 1879.51   88.29
   1  -5   0 1845.32  104.09
   1  -5   0 2025.30  109.89
   1   5   0 1780.62   91.69
   1  -5   0 2011.50  111.19
   1  -5   0 1820.82   94.79
   1  -5   0 2105.09  111.29
   1   5   0 2117.69   84.79
  -1  -5   0 2005.70   91.69
  -1   5   0 1947.21  101.29
  -1   5   0 1887.81   88.79
  -1   5   0 1965.70   86.89
  -1   5   0 1994.50   90.29
  -1   5   0 1915.61  102.99
  -1  -5   0 1948.11   94.59
  -1  -5   0 2128.69  112.29
  -1   5   0 1899.31   87.39
  -1   5   0 1982.00   85.99
  -1   5   0 1888.91   93.49
  -1  -5   0 1869.61   99.09
  -1  -5   0 1953.70   83.19
  -1  -5   0 1939.31  102.59
  -1  -5   0 1814.32  102.29
  -1  -5   0 2094.19   97.49
   1   5  -2   70.99   28.90
   1  -5   2   62.59   43.70
   1   5  -2   39.60   26.50
   1   5  -2   75.99   24.60
   1   5  -2   18.30   18.40
   1  -5   2   65.09   27.80
   1  -5   2   54.59   25.50
   1   5  -2   56.29   24.20
   1  -5   2   66.69   32.60
   1  -5   2   39.20   22.30
   1  -5   2   88.49   31.50
   1  -5   2  102.99   35.00
  -1  -5   2   33.90   26.40
  -1  -5   2   69.69   30.00
  -1  -5   2   64.89   31.20
  -1   5  -2   50.99   24.60
  -1   5  -2   15.30   22.40
  -1   5  -2   41.10   27.40
  -1   5  -2   58.29   22.30
  -1  -5   2   34.30   25.20
  -1   5  -2   49.50   21.70
  -1  -5   2   57.39   24.90
  -1  -5   2  102.49   29.70
  -1  -5   2   86.79   29.40
  -1  -5   2   47.20   38.30
  -1   5  -2   22.70   24.30
  -1   5  -2   82.39   29.10
  -1  -5   2   30.30   25.20
  -1   5  -2   72.19   30.00
  -1   5  -2   -1.60   19.80
   1  -5   4   50.89   46.10
   1  -5   4   20.40   28.40
   1  -5   4   50.19   25.40
   1   5  -4   55.09   24.80
   1  -5   4  101.59   35.30
   1  -5   4   23.80   25.10
   1   5  -4   75.99   24.30
   1   5  -4   58.59   27.60
   1  -5   4   52.99   28.60
   1   5  -4   31.10   28.90
   1  -5   4   54.09   25.90
   1   5  -4   98.99   27.80
  -1  -5   4   46.10   37.20
  -1  -5   4   73.09   29.50
  -1  -5   4  107.49   35.40
  -1  -5   4   94.89   29.30
  -1   5  -4   76.99   26.80
  -1  -5   4   73.99   29.10
  -1   5  -4   81.39   27.40
  -1   5  -4   75.39   30.00
  -1   5  -4   57.29   29.50
  -1  -5   4   51.59   23.60
  -1   5  -4   62.59   26.90
  -1   5  -4   41.30   20.20
  -1   5  -4   48.00   25.90
  -1   5  -4   71.69   28.00
  -1  -5   4   55.59   29.50
   1  -5   6 1193.28   86.59
   1   5  -6 1310.47   76.69
   1  -5   6 1324.77   78.59
   1   5  -6 1226.78   75.99
   1   5  -6 1359.16   83.09
   1  -5   6 1254.57   84.99
   1  -5   6 1108.69  114.29
   1  -5   6 1167.28   91.79
   1  -5   6 1274.07   90.49
   1  -5   6 1281.67   70.89
   1   5  -6 1103.49   74.19
  -1  -5   6 1192.98   78.49
  -1  -5   6 1446.46   97.79
  -1   5  -6 1329.37   89.69
  -1  -5   6 1225.58   73.79
  -1   5  -6 1223.78   75.49
  -1  -5   6 1249.07   79.69
  -1   5  -6 1219.08   74.39
  -1  -5   6 1321.77   87.39
  -1   5  -6 1182.98   71.19
  -1  -5   6 1231.78   78.39
  -1   5  -6 1365.26   83.49
  -1   5  -6 1342.97   77.39
  -1  -5   6 1243.08   82.59
   2  -5  -3 1141.39   86.79
   2   5   3 1101.49   75.79
   2  -5  -3 1146.99   86.89
   2  -5  -3 1168.18   74.99
   2  -5  -3 1146.69   82.49
   2   5   3 1064.89   73.29
   2   5   3 1175.18   78.09
   2  -5  -3 1076.09   77.39
   2  -5  -3 1173.28   79.29
   2  -5  -3  948.91   91.69
   2   5   3 1223.58   72.99
   2  -5  -3 1203.98   77.69
  -2   5   3 1098.09   77.29
  -2   5   3 1194.48   73.39
  -2  -5  -3 1072.99   89.69
  -2   5   3 1131.09   72.99
  -2  -5  -3 1043.80   76.29
  -2  -5  -3 1062.19   76.69
  -2  -5  -3 1215.08   85.69
  -2  -5  -3 1169.48   73.19
  -2   5   3 1079.79   84.19
  -2   5   3 1212.58   77.89
  -2   5   3 1242.28   72.59
   2  -5  -1   24.70   23.40
   2   5   1   19.30   19.80
   2  -5  -1   -5.70   26.20
   2  -5  -1   10.00   21.40
   2  -5  -1   73.39   30.30
   2   5   1    3.50   19.90
   2  -5  -1   30.00   27.00
   2   5   1   19.80   27.10
   2  -5  -1   17.80   24.00
   2  -5  -1    2.00   20.50
   2   5   1   38.00   26.30
  -2   5   1   -2.40   20.10
  -2  -5  -1   -1.80   17.60
  -2  -5  -1   -1.60   22.20
  -2   5   1   41.50   29.30
  -2   5   1   -2.10   24.30
  -2  -5  -1  -20.80   23.30
  -2   5   1   35.80   23.60
  -2  -5  -1   52.99   27.00
  -2   5   1   -1.10   26.00
  -2   5   1   55.29   24.50
  -2  -5  -1   -6.40   21.00
  -2  -5  -1   46.70   26.30
  -2   5   1   59.29   27.80
   2  -5   1   47.70   28.20
   2  -5   1   30.20   24.30
   2   5  -1   10.00   18.60
   2  -5   1   12.40   24.80
   2   5  -1   -9.50   26.60
   2   5  -1   -4.80   16.80
   2  -5   1  -12.20   24.90
   2   5  -1    6.10   23.80
   2  -5   1   25.20   25.40
   2  -5   1  -47.40   33.70
   2  -5   1   13.70   22.20
  -2   5  -1    3.00   26.30
  -2  -5   1   57.29   27.80
  -2  -5   1  -18.90   22.30
  -2  -5   1   -6.20   17.60
  -2   5  -1   32.40   25.10
  -2   5  -1   23.60   27.10
  -2  -5   1   12.80   25.30
  -2  -5   1   -4.70   22.80
  -2   5  -1    9.50   24.10
  -2   5  -1   34.80   26.30
  -2   5  -1  -15.00   20.70
  -2   5  -1   35.20   19.50
  -2  -5   1  -19.90   18.10
   2  -5   3 1061.69   86.49
   2   5  -3 1227.78   77.09
   2  -5   3 1066.99   86.19
   2  -5   3 1254.17   82.49
   2  -5   3  979.90  102.79
   2   5  -3 1130.59   77.59
   2   5  -3 1249.57   75.09
   2  -5   3 1120.99   72.69
   2  -5   3 1022.90   86.39
   2  -5   3 1104.69   74.69
   2  -5   3 1240.58   86.89
  -2  -5   3 1065.19   70.09
  -2  -5   3 1095.29   73.49
  -2  -5   3 1163.88   80.09
  -2  -5   3 1063.29   89.19
  -2   5  -3 1191.28   74.39
  -2   5  -3 1081.29   82.79
  -2   5  -3 1278.77   85.69
  -2   5  -3 1215.38   77.99
  -2   5  -3 1146.59   88.69
  -2  -5   3 1177.88   82.49
  -2   5  -3 1055.19   68.69
  -2  -5   3 1073.99   80.19
  -2   5  -3 1122.39   83.59
_computing_structure_solution     'SHELXT 2014/4 (Sheldrick, 2014)'
;
_shelx_hkl_checksum     18551
_shelx_res_file
;
    HR2150_0ma_a.res created by SHELXL-2014/7
TITL HR2150_0ma_a.res in Immm
CELL  0.71073   3.5342   3.9822  12.8414   90.000   90.000   90.000
ZERR    2.000   0.0002   0.0003   0.0008    0.000    0.000    0.000
LATT 2
SYMM -X, -Y, Z
SYMM -X, Y, -Z
SYMM X, -Y, -Z
SFAC O Sr Pd
UNIT 6 4 2
LIST 6 ! automatically inserted. Change 6 to 4 for CHECKCIF!!
OMIT -3 60
L.S. 10
ACTA
BOND $H
FMAP 2
PLAN 5
TEMP 23.000
SIZE  0.123  0.156  0.184
WGHT    0.009200    0.281700
EXTI    0.005867
FVAR       0.52711
PD1   3    0.500000    0.000000    0.500000    10.12500    0.00765    0.00396 =
         0.00320    0.00000    0.00000    0.00000
SR1   2    0.500000    0.000000    0.147518    10.25000    0.00752    0.00760 =
         0.00456    0.00000    0.00000    0.00000
O1    1    0.500000    0.000000    0.340212    10.25000    0.01172    0.01014 =
         0.00372    0.00000    0.00000    0.00000
O2    1    0.500000    0.500000    0.500000    10.12500    0.02135    0.00354 =
         0.01342    0.00000    0.00000    0.00000
HKLF 4
REM  HR2150_0ma_a.res in Immm
REM R1 =  0.0090 for     176 Fo > 4sig(Fo)  and  0.0090 for all     178 data
REM     16 parameters refined using      0 restraints
END
WGHT      0.0092      0.2817
REM Highest difference peak  0.426,  deepest hole -0.513,  1-sigma level  0.106
Q1    1   0.5000  0.0000  0.3971  10.25000  0.05    0.43
Q2    1   0.5000  0.6573  0.5000  10.25000  0.05    0.36
Q3    1   0.3895  0.2286  0.1373  11.00000  0.05    0.33
Q4    1   0.5000  0.1937  0.3413  10.50000  0.05    0.30
Q5    1   0.3320  0.0000  0.3557  10.50000  0.05    0.24
;
_shelx_res_checksum     68016
