# Supplementary material for: Redetermination of Sr2PdO3 from single-crystal X-ray data
Source: Acta Crystallogr E Crystallogr Commun. 2019 Jan 1;75(Pt 1):30–2. doi: 10.1107/S2056989018017176 (PMC6323883; doi:10.1107/S2056989018017176)
Supplement: Supplementary file 2 [file e-75-00030-Isup2.hkl]

data_I                                                                          
_shelx_title ' HR2150_0ma_a.res in Immm'                                        
_shelx_refln_list_code          4                                               
_shelx_F_calc_maximum      197.86                                               
_exptl_crystal_F_000       292.00                                               
_reflns_d_resolution_high  0.7121                                               
                                                                                
loop_                                                                           
 _space_group_symop_operation_xyz                                               
 'x, y, z'                                                                      
 '-x, -y, z'                                                                    
 '-x, y, -z'                                                                    
 'x, -y, -z'                                                                    
 'x+1/2, y+1/2, z+1/2'                                                          
 '-x+1/2, -y+1/2, z+1/2'                                                        
 '-x+1/2, y+1/2, -z+1/2'                                                        
 'x+1/2, -y+1/2, -z+1/2'                                                        
 '-x, -y, -z'                                                                   
 'x, y, -z'                                                                     
 'x, -y, z'                                                                     
 '-x, y, z'                                                                     
 '-x+1/2, -y+1/2, -z+1/2'                                                       
 'x+1/2, y+1/2, -z+1/2'                                                         
 'x+1/2, -y+1/2, z+1/2'                                                         
 '-x+1/2, y+1/2, z+1/2'                                                         
                                                                                
_cell_length_a     3.5342                                                       
_cell_length_b     3.9822                                                       
_cell_length_c    12.8414                                                       
_cell_angle_alpha  90.000                                                       
_cell_angle_beta   90.000                                                       
_cell_angle_gamma  90.000                                                       
                                                                                
_shelx_F_squared_multiplier     1.000                                           
                                                                                
loop_                                                                           
 _refln_index_h                                                                 
 _refln_index_k                                                                 
 _refln_index_l                                                                 
 _refln_F_squared_calc                                                          
 _refln_F_squared_meas                                                          
 _refln_F_squared_sigma                                                         
 _refln_observed_status                                                         
   2   0   0      32228.96      32833.54       212.01 o                         
   4   0   0       9941.26       9776.60       108.90 o                         
   1   1   0      39148.08      39476.84       108.49 o                         
   3   1   0      14358.20      14331.45        72.95 o                         
   0   2   0      37899.57      37074.65       146.22 o                         
   2   2   0      21646.25      21343.29        82.39 o                         
   4   2   0       8205.98       8251.01        76.04 o                         
   1   3   0      17022.46      16785.05        71.71 o                         
   3   3   0       9144.93       9356.66        71.72 o                         
   0   4   0      13780.45      13864.85        94.46 o                         
   2   4   0      10267.08      10169.26        71.41 o                         
   1   5   0       7117.24       7065.00        63.73 o                         
   1   0   1       1028.26       1059.98         6.81 o                         
   3   0   1        134.94        125.23         7.59 o                         
   0   1   1         76.45         69.68         2.19 o                         
   2   1   1         41.53         48.46         2.87 o                         
   4   1   1         26.47         35.33         7.34 o                         
   1   2   1        434.17        436.75         6.26 o                         
   3   2   1        108.60        111.13         6.88 o                         
   0   3   1         40.69         38.41         5.75 o                         
   2   3   1         33.65         34.02         5.64 o                         
   4   3   1         30.33         30.26        11.70 o                         
   1   4   1        158.24        142.40         8.13 o                         
   3   4   1         98.51        100.02        11.90 o                         
   0   5   1         41.14         53.48        13.35 o                         
   2   5   1         42.05         47.23        12.03 o                         
   0   0   2       2566.29       2535.14        12.99 o                         
   2   0   2       1110.31       1076.06        11.45 o                         
   4   0   2        346.82        356.60        18.33 o                         
   1   1   2        407.29        353.16         4.29 o                         
   3   1   2        259.31        266.18         7.18 o                         
   0   2   2       1416.89       1406.25        12.64 o                         
   2   2   2        800.29        789.52         9.52 o                         
   4   2   2        316.59        333.65        15.02 o                         
   1   3   2        311.64        319.71         7.37 o                         
   3   3   2        217.52        190.90        10.62 o                         
   0   4   2        625.76        612.11        15.98 o                         
   2   4   2        473.21        491.11        13.88 o                         
   1   5   2        224.83        224.18        12.88 o                         
   1   0   3      28813.03      29215.94        83.40 o                         
   3   0   3      11208.99      11177.16        65.73 o                         
   0   1   3      22428.47      21548.91        60.37 o                         
   2   1   3      13767.53      13595.58        39.75 o                         
   4   1   3       5779.95       5817.48        39.57 o                         
   1   2   3      18531.05      18421.53        48.02 o                         
   3   2   3       8972.86       8899.56        42.65 o                         
   0   3   3      11326.88      11285.49        51.61 o                         
   2   3   3       8424.95       8386.58        38.85 o                         
   4   3   3       4108.16       4146.81        45.25 o                         
   1   4   3       8613.34       8528.92        39.91 o                         
   3   4   3       5202.11       5247.31        45.22 o                         
   0   5   3       5141.89       5071.07        51.06 o                         
   2   5   3       4124.82       4126.73        41.83 o                         
   0   0   4        859.20        987.29         9.33 o                         
   2   0   4        551.43        572.05        11.22 o                         
   4   0   4        236.84        238.24        15.92 o                         
   1   1   4       1896.69       1984.55        10.02 o                         
   3   1   4        646.21        658.01        11.02 o                         
   0   2   4        521.29        483.01         9.36 o                         
   2   2   4        382.20        373.75         8.29 o                         
   4   2   4        172.90        188.44        12.60 o                         
   1   3   4        721.62        711.07        11.36 o                         
   3   3   4        345.46        318.65        12.77 o                         
   0   4   4        188.08        211.55        12.95 o                         
   2   4   4        147.21        148.94        10.60 o                         
   1   5   4        197.84        228.94        13.88 o                         
   1   0   5       7998.89       7974.47        31.29 o                         
   3   0   5       2857.85       2861.36        28.62 o                         
   0   1   5       5230.63       5184.78        23.70 o                         
   2   1   5       3134.41       3091.51        15.64 o                         
   4   1   5       1298.34       1284.49        22.93 o                         
   1   2   5       5058.27       4993.09        21.13 o                         
   3   2   5       2299.08       2281.07        22.43 o                         
   0   3   5       2611.40       2652.72        25.26 o                         
   2   3   5       1925.37       1910.67        19.48 o                         
   1   4   5       2344.46       2314.56        24.44 o                         
   3   4   5       1423.82       1449.08        29.88 o                         
   0   5   5       1265.31       1199.47        34.31 o                         
   0   0   6      31123.91      32574.23       137.32 o                         
   2   0   6      17107.72      17039.71        69.16 o                         
   4   0   6       6284.34       6307.04        63.95 o                         
   1   1   6      18866.05      18873.07        47.54 o                         
   3   1   6       8588.83       8575.35        40.61 o                         
   0   2   6      19475.65      19240.36        76.13 o                         
   2   2   6      12551.71      12547.60        45.59 o                         
   4   2   6       5270.78       5319.20        46.38 o                         
   1   3   6      10002.17       9966.75        38.97 o                         
   3   3   6       5750.76       5764.38        41.37 o                         
   0   4   6       8630.31       8724.16        59.15 o                         
   2   4   6       6586.83       6656.85        45.47 o                         
   1   5   6       4593.16       4647.92        42.34 o                         
   1   0   7        294.84        317.19         7.50 o                         
   3   0   7        287.49        269.19        11.79 o                         
   0   1   7        903.62        928.86        11.42 o                         
   2   1   7        664.20        667.86        10.03 o                         
   4   1   7        292.44        300.34        14.98 o                         
   1   2   7        274.32        285.68         7.20 o                         
   3   2   7        226.70        243.51        11.59 o                         
   0   3   7        524.62        495.91        15.86 o                         
   2   3   7        399.95        411.42        12.00 o                         
   1   4   7        150.45        139.28        10.21 o                         
   0   5   7        176.36        163.47        19.71 o                         
   0   0   8      10474.45      10792.75        69.37 o                         
   2   0   8       6673.40       6604.90        38.97 o                         
   4   0   8       2809.17       2807.21        53.17 o                         
   1   1   8       6461.24       6460.16        25.84 o                         
   3   1   8       3504.66       3498.37        27.33 o                         
   0   2   8       7481.35       7503.12        42.30 o                         
   2   2   8       5237.62       5222.60        29.11 o                         
   4   2   8       2406.35       2425.48        39.12 o                         
   1   3   8       4021.75       4073.86        26.87 o                         
   3   3   8       2489.08       2567.84        32.52 o                         
   0   4   8       3890.53       3907.72        44.83 o                         
   2   4   8       3038.47       3039.97        36.07 o                         
   1   0   9       7118.77       7121.49        37.40 o                         
   3   0   9       3787.08       3771.56        38.84 o                         
   0   1   9       5509.31       5598.17        32.16 o                         
   2   1   9       4109.43       4129.03        24.13 o                         
   4   1   9       2044.56       2016.66        39.66 o                         
   1   2   9       5543.68       5568.46        26.92 o                         
   3   2   9       3188.87       3258.42        32.36 o                         
   0   3   9       3629.93       3664.49        36.19 o                         
   2   3   9       2869.54       2904.84        27.61 o                         
   1   4   9       3186.39       3169.76        32.26 o                         
   0   0  10       1213.75       1251.47        30.23 o                         
   2   0  10        885.61        869.19        19.11 o                         
   4   0  10        380.48        332.56        27.46 o                         
   1   1  10       1660.45       1675.12        15.77 o                         
   3   1  10        825.03        797.56        18.30 o                         
   0   2  10        876.80        830.20        17.46 o                         
   2   2  10        660.56        644.00        14.28 o                         
   1   3  10        898.08        868.09        16.67 o                         
   3   3  10        476.41        441.75        18.04 o                         
   0   4  10        359.33        378.06        20.93 o                         
   2   4  10        272.54        276.51        16.04 o                         
   1   0  11      10537.38      10683.71        57.51 o                         
   3   0  11       5867.43       5718.76        56.70 o                         
   0   1  11       9068.92       9209.21        52.36 o                         
   2   1  11       6774.04       6703.80        35.67 o                         
   1   2  11       8369.19       8422.83        38.30 o                         
   3   2  11       4934.44       5020.79        41.83 o                         
   0   3  11       5958.30       5908.57        50.25 o                         
   2   3  11       4687.75       4765.64        37.73 o                         
   1   4  11       4845.31       4957.78        41.40 o                         
   0   0  12       4353.24       4387.06        48.61 o                         
   2   0  12       3120.13       3068.54        35.52 o                         
   1   1  12       2931.56       2944.53        22.09 o                         
   3   1  12       1761.28       1773.19        31.18 o                         
   0   2  12       3454.49       3534.65        34.80 o                         
   2   2  12       2596.19       2620.73        29.23 o                         
   1   3  12       2021.14       2012.17        34.51 o                         
   0   4  12       2080.49       2008.90        52.85 o                         
   1   0  13         90.57         86.85        10.72 o                         
   3   0  13         69.94         65.46        16.96 o                         
   0   1  13        194.53        184.81        12.36 o                         
   2   1  13        151.90        151.03        10.15 o                         
   1   2  13         75.59         80.97         8.85 o                         
   0   3  13        114.11         99.75        14.83 o                         
   2   3  13         86.82         87.32        12.94 o                         
   0   0  14      10298.11      10110.79        93.78 o                         
   2   0  14       7895.84       7730.02        73.85 o                         
   1   1  14       8107.40       7998.94        44.95 o                         
   3   1  14       5068.18       5037.45        50.84 o                         
   0   2  14       8498.27       8527.54        67.36 o                         
   2   2  14       6632.77       6561.08        52.44 o                         
   1   3  14       5690.15       5774.50        45.52 o                         
   1   0  15        422.67        433.34        22.94 o                         
   0   1  15        238.76        228.53        17.54 o                         
   2   1  15        211.06        164.61        14.11 o                         
   1   2  15        391.02        410.06        17.03 o                         
   0   3  15        217.74        236.96        20.96 o                         
   0   0  16         38.14         30.97        18.49 o                         
   2   0  16         30.66         29.09        18.12 o                         
   1   1  16         77.03         86.63        11.27 o                         
   0   2  16         28.84         44.13        16.23 o                         
   1   0  17       7095.74       6959.29        75.86 o                         
   0   1  17       6490.71       6505.83        70.57 o                         
   0   0  18        162.78        105.04        31.93 o                         
                                                                                
